# Supplementary material for: Differentially expressed microRNA cohorts in seed development may contribute to poor grain filling of inferior spikelets in rice
Source: BMC Plant Biol. 2014 Jul 23;14:196. doi: 10.1186/s12870-014-0196-4 (PMC4422267; doi:10.1186/s12870-014-0196-4)
Supplement: Additional file 1 — Summary of small RNA classes in superior and inferior spikelets during rice grain filling. [file s12870-014-0196-4-S1.xlsx]

## Sheet: Sheet1
Additional file 1. Summary of small RNA classes in superior and inferior spikelets during rice grain filling
Superior
Category	10DAFS		15DAFS		21DAFS		27DAFS		35DAFS
	Unique	Reads	Unique	Reads	Unique	Reads	Unique	Reads	Unique	Reads
Total	4478689	14248902	4770477	13297350	3930540	11378685	3884446	11647614	3518252	10658388
Un_mapped	910037	1469542	906833	1486259	731451	1437016	716771	1780004	686569	1869222
Kn_miRNA	5701	1073728	5941	1146855	4778	1114684	4992	1141393	4941	1145753
rRNA	72995	1134823	68002	1092867	81159	1640936	88204	1787274	79902	1387186
snRNA	770	2225	588	1216	629	1467	608	1480	535	1146
snoRNA	1871	4137	1533	3293	1269	2584	1259	2549	1191	2381
tRNA	6461	238329	7319	324376	7665	493299	8982	584509	8722	405138
No_annotation	3480854	10326118	3780261	9242484	3103589	6688699	3063630	6350405	2736392	5847562
Inferior
Category	10DAFI		15DAFI		21DAFI		27DAFI		35DAFI
	Unique	Reads	Unique	Reads	Unique	Reads	Unique	Reads	Unique	Reads
Total	2961387	11630087	3016088	11722844	3662510	15774443	4917105	17702636	4117822	13827504
Un_mapped	633274	1008600	610560	968524	835658	1471500	1064934	1850765	787530	1704775
Kn_miRNA	3348	349835	3344	365141	4778	1114684	5626	1477933	6000	1816652
rRNA	30538	277950	30070	337914	39124	564425	61412	956049	53178	729850
snRNA	637	2196	491	1461	601	2297	581	1474	536	1251
snoRNA	1416	3639	1121	2496	1685	4081	1817	5057	1385	3273
tRNA	2432	43907	2293	35675	4478	243183	5223	193665	6599	380672
No_annotation	2289742	9943960	2368209	10011633	2776186	12374273	3777512	13217693	3262594	9191031
