# Supplementary material for: Differentially expressed microRNA cohorts in seed development may contribute to poor grain filling of inferior spikelets in rice
Source: BMC Plant Biol. 2014 Jul 23;14:196. doi: 10.1186/s12870-014-0196-4 (PMC4422267; doi:10.1186/s12870-014-0196-4)
Supplement: Additional file 3 — Known miRNAs greater than 10 TPM in at least one library. [file s12870-014-0196-4-S3.xlsx]

## Sheet: Sheet1
Additional file 3. known miRNAs greater than 10 TPM in at least one library.
miRNA	10 DAFS	15 DAFS	21DAFS	27 DAFS	35 DAFS	10 DAFI	15 DAFI	21 DAFI	27 DAFI	35 DAFI
osa-miR1318	95.17	105.28	70.13	42.33	47.19	247.2	163.78	303.47	247.65	278.86
osa-miR1423	11.65	14.59	12.92	12.11	13.79	1.29	2.13	3.04	11.02	13.67
osa-miR1423-5p.2	197.63	164.92	157.93	121.14	161.19	14.7	28.15	42.09	144.78	121.71
osa-miR1423b	196.86	164.24	157.66	120.88	160.53	14.62	28.06	42.03	143.93	121.57
osa-miR1425	3.23	15.49	12.04	5.84	25.33	6.36	3.67	14.77	4.41	2.24
osa-miR1432	95.17	105.28	70.13	42.33	47.19	247.2	163.78	303.47	247.65	278.86
osa-miR156a	13902.9	15602.7	17247.4	21555.8	21192.7	6654.38	10807	30149.3	21090	39860.7
osa-miR156b	13913.6	15612.6	17260	21572.3	21207.5	6657.56	10813.8	30165.8	21103.4	39887.5
osa-miR156c	13912	15611.1	17258.5	21570.5	21204.8	6657.3	10812.3	30162	21101.6	39884.3
osa-miR156d	17570.3	21996	26937.8	33556.7	33917.5	10605.3	14570	36302.2	27070.2	55266.2
osa-miR156e	13902.9	15602.7	17247.4	21555.8	21192.7	6654.38	10807	30149.3	21090	39860.7
osa-miR156f	17567.2	21993.2	26934.9	33552.9	33912.1	10598.5	14565.8	36296.4	27067.8	55261.1
osa-miR156g	13912	15611	17258.5	21570.4	21204.8	6657.3	10812.2	30162	21101.6	39884.3
osa-miR156h	17568.2	21994.3	26936	33554.8	33913.9	10598.9	14566.2	36297.4	27069	55265.2
osa-miR156i	13902.9	15602.7	17247.4	21555.8	21192.7	6654.38	10807	30149.3	21090	39860.7
osa-miR156j	17568.2	21994.3	26936	33554.8	33913.9	10598.9	14566.2	36297.4	27069	55265.2
osa-miR156k	24	19.03	22.85	22.75	27.3	7.82	12.28	51.48	28.13	52.65
osa-miR156l	4.7	15.19	11.34	18.63	3.1	1.2	2.99	9.13	10.96	40.35
osa-miR159a.1	62.39	98.59	112.75	220.99	358.12	642.64	244.57	268.79	216.92	680.53
osa-miR159b	62.39	98.59	112.75	220.99	358.12	642.64	244.57	268.79	216.92	680.46
osa-miR159f	4.35	14.44	11.86	23.27	28.8	0.86	0.43	5.77	20.84	56.19
osa-miR162a	33.55	34.74	24.52	33.05	36.87	46.09	41.37	60.41	47.06	77.24
osa-miR162b	4.49	4.59	4.83	4.12	3.19	16.77	9.38	13.44	6.67	11.5
osa-miR164a	212.02	163.64	128.13	70.31	71.4	349.18	220.17	446.74	208.5	408.03
osa-miR164b	212.02	163.64	128.22	70.31	71.4	349.09	220.17	446.74	208.5	408.03
osa-miR164d	12.7	14.36	20.21	11.59	5.82	9.11	7.25	22.95	15.36	26.4
osa-miR164e	1146.05	2168.55	3640.93	4464.35	6171.29	14.27	51.01	1092.46	2438.85	8739.03
osa-miR164f	212.23	163.64	128.22	70.31	71.4	349.09	220.17	446.86	208.5	408.17
osa-miR166a	3882.26	5425.29	5324.34	6195.78	6478.84	4206.59	3273.27	5295.78	5746.94	4940.15
osa-miR166b	3878.68	5419.8	5317.93	6186.5	6470.21	4201.69	3268.75	5290.65	5741.12	4934.08
osa-miR166c	3966.48	5488.46	5346.14	6210.46	6429.49	4234.71	3290.5	5337.11	5752.65	4957.51
osa-miR166d	3882.26	5425.29	5324.34	6195.78	6478.84	4206.59	3273.27	5295.78	5747.05	4940.15
osa-miR166f	3881.98	5424.77	5324.34	6195.52	6478.65	4206.59	3273.18	5295.53	5746.83	4940.08
osa-miR166g	378.84	397.82	363.66	358.53	317.4	504.04	271.09	406.29	376.95	340.7
osa-miR166h	340.8	324.28	279.38	272.93	251.35	492	260.6	358.05	302.55	254.42
osa-miR166i	8.42	20.98	29.79	28.42	29.55	10.49	3.58	5.26	15.82	34.79
osa-miR166j	8.42	20.98	29.79	28.42	29.55	10.49	3.58	5.26	15.82	34.79
osa-miR166k	457.86	437.61	225.95	216.01	194.03	645.91	628.69	842.19	598.78	390.16
osa-miR166l	465.23	444.45	227.97	217.21	194.68	664.14	648.73	858.98	611.94	396.09
osa-miR166m	14.95	30.38	30.32	35.89	48.6	26.4	13.22	29.54	26.1	24.52
osa-miR166n	3974.13	5498.01	5356.77	6221.96	6441.97	4241.58	3297.58	5342.25	5762.87	4964.16
osa-miR167a	805.75	879.57	958.72	766.51	857.45	594.32	345.56	1256.53	966.18	1758.67
osa-miR167b	805.26	879.8	958.2	765.99	856.41	593.29	344.8	1255.58	965.56	1756.86
osa-miR167c	805.75	879.57	958.72	766.51	857.45	594.32	345.56	1256.53	966.18	1758.67
osa-miR167d	3014.9	4280.78	6252.57	5730.62	5849.57	1018.91	456.46	1479.04	2824.1	8783.07
osa-miR167e	118.82	77.08	88.94	67.48	66.43	75.58	63.38	155.5	85.58	147.32
osa-miR167f	3013.99	4280.25	6251.6	5730.01	5849.01	1018.65	456.37	1479.55	2823.53	8781.19
osa-miR167g	3026.27	4302.51	6277	5753.28	5874.06	1022	457.65	1482.52	2835.45	8807.81
osa-miR167h	3013.64	4280.03	6251.51	5729.76	5848.82	1018.65	456.37	1478.91	2823.48	8781.05
osa-miR167i	118.11	76.48	88.76	67.31	66.52	75.32	63.3	154.24	84.79	146.74
osa-miR167j	3014.97	4280.7	6252.48	5730.62	5849.57	1018.82	456.46	1479.04	2824.1	8782.93
osa-miR168a	34867.7	33121.8	40211.9	33504.7	39424.5	5133.67	6690.27	11040.2	24034.6	30191.8
osa-miR168a-3p	7.23	9.63	10.72	13.39	7.51	1.63	2.05	1.65	2.94	19.24
osa-miR169a	32.28	20.68	5.1	1.72	14.92	35.94	58.6	18.32	26.38	13.31
osa-miR169b	4.07	5.19	4.75	6.27	0.38	0.34	0.77	2.28	3.22	18.44
osa-miR169c	4	5.26	4.75	6.18	0.38	0.34	0.77	2.28	3.16	18.3
osa-miR1846d-5p	2.39	4.66	5.54	6.01	5.72	1.55	2.05	1.9	4.07	13.02
osa-miR1850.1	323.25	119.27	94.56	105.86	103.58	80.31	80.19	179.15	82.93	301.36
osa-miR1851	8.49	8.5	13.45	9.36	9.48	6.02	3.75	9.76	9.49	10.12
osa-miR1854-5p	11.65	21.73	23.73	32.45	19.52	0	1.45	8.43	19.32	29.51
osa-miR1856	8.91	8.5	6.85	3	0.75	1.12	1.19	6.97	7.29	25.67
osa-miR1858a	24.35	11.43	10.28	11.16	12.85	0	0.6	7.54	5.48	51.42
osa-miR1858b	34.25	15.94	16.79	10.9	14.73	0.26	1.28	12.74	9.55	58.51
osa-miR1859	73.06	134.31	113.55	127.67	113.06	3.01	6.57	41.21	103.94	159.32
osa-miR1860-3p	6.11	9.48	7.73	10.47	12.38	1.38	2.64	7.67	6.1	13.23
osa-miR1861b	79.87	112.58	127.08	117.28	204.53	1.46	2.73	7.48	13.33	58.94
osa-miR1861d	5.33	10.9	14.41	8.16	14.92	0.26	0.6	2.54	2.49	4.12
osa-miR1861e	13.69	10.23	16.17	6.7	7.69	0.17	0.34	5.52	1.19	11.64
osa-miR1861f	79.87	112.58	127.17	117.28	204.53	1.46	2.73	7.54	13.33	58.94
osa-miR1861g	13.05	9.78	15.99	5.67	6.29	0.17	0.34	5.52	1.19	10.99
osa-miR1861h	15.23	15.64	26.37	14.42	25.99	0.52	0.51	1.78	3.16	9.47
osa-miR1861i	79.94	112.58	127.34	117.36	205	1.46	2.73	7.54	13.33	59.09
osa-miR1861j	15.23	15.64	26.37	14.42	25.99	0.52	0.51	1.78	3.16	9.47
osa-miR1861k	13.69	10.23	16.17	6.7	7.69	0.17	0.34	5.52	1.19	11.64
osa-miR1861l	79.94	112.58	127.34	117.36	205	1.46	2.73	7.54	13.33	59.09
osa-miR1861m	13.69	10.23	16.17	6.7	7.69	0.17	0.34	5.52	1.19	11.64
osa-miR1862a	113.34	111.23	79.36	72.46	105.27	21.24	33.52	67.32	96.14	121.14
osa-miR1862b	105.55	103.7	75.49	70.4	100.95	20.98	32.42	63.96	88.86	115.57
osa-miR1862c	113.97	112.05	79.01	72.89	105.64	21.32	33.35	67.45	96.6	121.42
osa-miR1862d	391.19	418.5	381.41	336.21	368.91	43.85	92.38	142.19	352.6	374.9
osa-miR1862e	173.98	238.02	155.11	118.99	135.39	35.68	60.39	75.76	200.7	174.58
osa-miR1863	12.42	21.96	15.73	18.72	29.37	3.96	8.7	17.94	18.53	37.39
osa-miR1863c	5.97	10.45	6.06	4.72	5.16	0.86	1.71	2.66	5.65	7.16
osa-miR1864	7.93	9.4	7.47	13.05	8.91	1.2	1.11	1.2	4.07	9.55
osa-miR1866-3p	20.28	28.5	7.29	10.99	14.92	0.34	4.09	13	11.41	27.26
osa-miR1866-5p	100.5	100.55	71.8	46.45	65.39	0.86	1.45	8.62	64.96	60.17
osa-miR1867	126.82	161.39	107.57	83.71	102.92	19.86	60.57	68.27	120.94	169.66
osa-miR1868	194.75	193.87	216.63	195.75	261.39	19.69	46.15	69.04	205.51	168.14
osa-miR1870	514.36	434.75	367.44	266.41	425.77	60.62	159.35	158.55	374.97	278.94
osa-miR1871	10.46	29.33	10.11	8.93	9.1	2.32	3.33	8.75	22.2	58.36
osa-miR1873	17.33	26.7	24.87	35.03	36.12	2.92	4.35	9.19	14.97	36.52
osa-miR1874-3p	147.03	103.03	62.13	67.14	71.02	4.73	24.91	53.95	79.2	79.99
osa-miR1875	20.77	17.6	12.92	5.07	4.32	7.05	9.47	9.13	16.38	15.62
osa-miR1877	76.29	77.99	39.11	32.45	31.62	0.17	1.28	13.95	92.25	75.79
osa-miR1879	27.37	23.69	14.94	19.49	38.66	1.81	6.06	10.33	20.96	32.91
osa-miR1880	15.51	14.89	4.22	1.89	1.59	5.16	9.04	23.71	18.7	13.09
osa-miR1881	11.58	3.46	3.95	2.66	2.35	1.38	3.75	12.3	19.21	8.61
osa-miR1883a	15.79	12.86	8.96	10.56	13.42	1.29	2.22	3.11	9.09	9.26
osa-miR1883b	13.69	12.26	8.09	9.53	11.73	1.29	1.71	2.54	8.36	8.61
osa-miR1884b	25.12	44.82	11.34	15.28	22.52	2.15	4.01	9.13	16.04	44.4
osa-miR2055	8.91	13.46	17.4	22.67	21.3	6.88	5.89	10.84	18.13	25.09
osa-miR2090	3.86	6.02	2.28	3.61	4.88	1.63	1.02	2.6	4.86	17.79
osa-miR2094-3p	3.58	1.28	0.97	0.09	0.09	13.5	11.17	5.2	3.5	0.94
osa-miR2101-3p	5.75	5.57	0.88	0.26	0.09	24.08	21.24	15.85	6.72	4.7
osa-miR2862	8.35	16.47	13.09	13.22	29.74	0.69	4.01	5.39	15.31	27.41
osa-miR2873b	16.77	17.22	13.27	10.99	6.29	1.55	4.78	11.09	21.01	23.29
osa-miR319a	3.86	17.75	12.83	2.83	27.4	4.82	1.36	5.64	5.71	1.3
osa-miR319b	3.93	17.67	12.66	3.09	27.49	5.5	1.54	5.71	6.21	1.3
osa-miR390	37.9	29.48	22.15	24.47	28.24	45.92	23.88	29.54	35.81	23.29
osa-miR393b	4.14	11.36	9.05	5.15	1.88	1.29	2.13	3.3	4.41	11.43
osa-miR396a	4.28	6.84	7.82	13.48	14.64	4.9	3.75	5.64	2.03	6.07
osa-miR396b	4.28	6.84	7.91	13.48	14.64	4.9	3.75	5.64	2.03	6.07
osa-miR396d	91.8	67.83	28.91	32.54	39.78	74.03	62.02	108.53	58.3	135.24
osa-miR396e	91.8	67.83	28.91	32.54	39.78	74.03	62.02	108.53	58.3	135.24
osa-miR396f	91.94	67.83	28.91	32.54	39.69	74.03	62.02	108.59	58.35	135.38
osa-miR397a	44.28	82.8	80.94	78.99	79.75	3.35	4.18	9.89	92.53	129.09
osa-miR397b	129.83	253.51	224.54	261.6	250.69	7.74	9.3	17.5	336.22	349.38
osa-miR399d	3.58	6.62	13.62	22.58	3.85	4.04	2.47	13.31	14.91	53.3
osa-miR408	6.46	11.51	11.95	18.72	13.51	0.86	0.68	1.39	13.67	8.75
osa-miR439a	27.65	46.25	52.03	65.59	79	21.58	22.69	30.11	46.83	108.48
osa-miR439c	27.65	46.25	52.03	65.59	79	21.58	22.69	30.11	46.83	108.48
osa-miR439d	23.51	39.03	45.35	58.64	67.83	10.32	14.08	19.65	37.11	83.67
osa-miR439e	27.65	46.25	52.03	65.59	79	21.58	22.69	30.11	46.83	108.48
osa-miR439f	27.65	46.25	52.03	65.59	79	21.58	22.69	30.11	46.83	108.48
osa-miR439g	23.58	38.96	45.35	58.64	67.93	10.32	14.08	19.65	37.17	83.82
osa-miR439h	27.65	46.25	52.03	65.59	79	21.58	22.69	30.11	46.83	108.48
osa-miR439i	28.42	47.23	53.96	67.05	80.03	21.67	23.12	30.37	48.81	109.93
osa-miR444a.1	20.07	64.98	70.31	47.39	86.22	31.64	30.97	43.74	29.6	10.49
osa-miR444a.2	20.07	65.58	71.1	47.13	86.5	32.42	31.48	44	30.16	11.06
osa-miR444b.1	5.12	9.33	12.83	24.73	23.64	7.91	3.5	9.83	8.08	18.44
osa-miR444b.2	121.2	222.98	170.32	217.73	216.36	190.63	129.58	254.59	224.43	493.58
osa-miR444c.1	5.12	9.33	12.83	24.73	23.64	7.91	3.5	9.83	8.08	18.44
osa-miR444c.2	121.48	222.98	170.58	218.16	217.48	191.23	129.66	254.78	224.6	495.61
osa-miR444d.1	20	64.9	70.13	46.96	86.04	31.38	30.88	43.74	29.49	10.49
osa-miR444d.2	19.86	65.13	70.57	46.45	85.94	31.73	30.97	43.74	29.54	10.27
osa-miR444e	19.58	65.2	70.66	45.76	85.47	32.42	31.05	43.81	30	10.49
osa-miR528	3338.43	6639.44	4349.1	3913.76	3456.9	2891.29	878.37	1359.48	9663.25	7101.57
osa-miR535	803.08	1100.67	1277.39	1607.11	2137	446.17	397.26	1057.28	1089.44	2463.21
osa-miR806a	9.33	11.05	12.39	9.44	9.85	6.36	7.17	6.28	11.64	14.03
osa-miR806c	9.47	11.28	12.48	9.53	9.95	6.45	7.17	6.4	11.75	14.46
osa-miR806d	9.47	11.28	12.48	9.53	9.95	6.45	7.17	6.4	11.75	14.46
osa-miR806e	8.21	9.55	11.25	8.93	9.57	5.85	7.08	5.52	10.45	13.45
osa-miR806f	8.07	9.48	11.34	8.84	9.57	5.85	7.08	5.52	10.39	13.31
osa-miR806g	9.47	11.28	12.48	9.53	9.95	6.45	7.17	6.4	11.75	14.46
osa-miR806h	9.47	11.28	12.48	9.53	9.95	6.45	7.17	6.4	11.75	14.46
osa-miR810b.1	3.23	4.59	3.95	3.69	3.75	1.89	4.27	5.33	4.41	12.87
osa-miR812f	210.19	227.04	132.53	69.2	60.61	6.88	20.22	31.51	208.56	240.17
osa-miR812g	411.54	637.27	496.02	362.99	346.68	12.3	48.2	93	448.86	521.06
osa-miR812h	444.31	684.27	530.9	398.19	382.89	13.84	51.86	97.37	476.71	549.99
osa-miR812i	444.31	683.97	530.9	398.19	382.8	13.93	51.78	97.37	476.54	549.92
osa-miR812j	652.12	909.88	662.47	465.16	441.25	19.69	70.89	128.31	685.27	789.37
osa-miR812n-3p	76.64	72.95	50.8	37.26	37.72	2.75	13.31	24.22	82.3	53.3
osa-miR815b	15.02	15.79	14.33	16.31	14.45	11.26	6.4	5.71	10.56	12.95
osa-miR815c	14.04	13.84	12.57	13.14	12.76	9.8	5.97	4.69	9.04	10.85
osa-miR818d	21.83	18.95	14.76	16.31	15.95	13.07	9.98	5.01	14.29	12.95
osa-miR820a	1518.36	1642.96	1975.89	1566.42	1894.56	151.25	287.39	510	1657.32	1563.26
osa-miR820b	1518.92	1643.41	1976.24	1566.59	1894.66	151.25	287.73	510	1657.49	1563.55
osa-miR820c	1518.36	1642.96	1975.89	1566.42	1894.56	151.25	287.39	510	1657.32	1563.26
osa-miR827a	44.42	45.05	76.46	71.77	51.13	0.43	2.39	20.79	17.57	31.24
osa-miR827b	45.27	46.17	77.6	72.8	51.41	0.52	2.47	21.24	18.02	31.53
