# Supplementary material for: Differentially expressed microRNA cohorts in seed development may contribute to poor grain filling of inferior spikelets in rice
Source: BMC Plant Biol. 2014 Jul 23;14:196. doi: 10.1186/s12870-014-0196-4 (PMC4422267; doi:10.1186/s12870-014-0196-4)
Supplement: Additional file 4 — Differential expressed miRNAs between superior and inferior spikelets during rice grain filling. [file s12870-014-0196-4-S4.xlsx]

## Sheet: Sheet1
Additional file 4. Differential expressed miRNAs between superior and inferior spikelets during rice grain filling.
miRNA	10DAF						15DAF						21DAF						27DAF						35DAF
	Superior	Inferior	fold-change	p-value	sig-lable		Superior	Inferior	Fold-change	p-value	sig-lable		Superior	Inferior	Fold-change	p-value	sig-lable		Superior	Inferior	Fold-change	p-value	sig-lable		Superior	Inferior	Fold-change	p-value	sig-lable
osa-miR1318	95.1652	247.204	1.37719	7.9769e-200	**		105.284	163.783	0.637496	8.9356e-37			70.1311	303.466	2.11341	0	**		42.3263	247.647	2.54866	0	**		47.1929	278.865	2.56292	0	**
osa-miR1423	11.65	1.2898	-3.17511	2.43665e-27	**		14.5894	2.1326	-2.77424	2.28472e-29	**		12.9189	3.0429	-2.08596	2.47684e-21	**		12.11	11.02	-0.136075				13.792	13.6684	-0.0129873	0.927379
osa-miR1423-5p.2	197.629	14.7032	-3.74859	0	**		164.92	28.1502	-2.55055	7.5991e-288	**		157.927	42.0934	-1.90759	1.7523e-214	**		121.141	144.781	0.257186	6.10393e-08			161.188	121.714	-0.405247	2.78482e-16
osa-miR1423b	196.857	14.6173	-3.7514	0	**		164.243	28.0649	-2.549	1.7791e-286	**		157.663	42.03	-1.90735	4.3092e-214	**		120.883	143.933	0.251789	1.21186e-07			160.531	121.569	-0.401071	6.10922e-16
osa-miR1425	3.2283	6.3628	0.978887	0.000241879			15.4918	3.6681	-2.0784	1.24562e-22	**		12.0401	14.7707	0.294891	0.0575109			5.8381	4.4061	-0.405997	0.0883341			25.3322	2.2419	-3.49818	1.06769e-63	**
osa-miR1432	95.1652	247.204	1.37719	7.9769e-200	**		105.284	163.783	0.637496	8.9356e-37			70.1311	303.466	2.11341	0	**		42.3263	247.647	2.54866	0	**		47.1929	278.865	2.56292	0	**
osa-miR156a	13902.9	6654.38	-1.06301	0	**		15602.7	10807	-0.529823	0			17247.4	30149.3	0.805745	0			21555.7	21090	-0.0315156	2.71719e-17			21192.7	39860.7	0.9114	0
osa-miR156b	13913.6	6657.56	-1.06343	0	**		15612.6	10813.8	-0.52983	0			17260	30165.8	0.80548	0			21572.3	21103.4	-0.0317048	1.71103e-17			21207.5	39887.5	0.911362	0
osa-miR156c	13911.9	6657.3	-1.06332	0	**		15611.1	10812.3	-0.529896	0			17258.5	30162	0.805423	0			21570.5	21101.6	-0.0317078	1.70446e-17			21204.8	39884.3	0.911432	0
osa-miR156e	13902.9	6654.38	-1.06301	0	**		15602.7	10807	-0.529823	0			17247.4	30149.3	0.805745	0			21555.7	21090	-0.0315156	2.71719e-17			21192.7	39860.7	0.9114	0
osa-miR156g	13911.9	6657.3	-1.06332	0	**		15611	10812.2	-0.5299	0			17258.5	30162	0.805423	0			21570.4	21101.6	-0.0317021	1.72741e-17			21204.8	39884.3	0.911432	0
osa-miR156i	13902.9	6654.38	-1.06301	0	**		15602.7	10807	-0.529823	0			17247.4	30149.3	0.805745	0			21555.7	21090	-0.0315156	2.71719e-17			21192.7	39860.7	0.9114	0
osa-miR156k	24.0018	7.8245	-1.61707	2.68965e-25	**		19.0263	12.2837	-0.63125	2.13787e-05			22.8497	51.4757	1.17172	1.19084e-33	**		22.7514	28.1314	0.306226	0.00500032			27.3024	52.6487	0.94737	7.47848e-23
osa-miR156l	4.7021	1.2038	-1.96571	1.89327e-07	**		15.191	2.9856	-2.34712	1.46246e-25	**		11.337	9.1287	-0.312558	0.0732635			18.6304	10.9588	-0.765569	7.79245e-08			3.0962	40.3544	3.70416	6.92058e-97	**
osa-miR159a.1	62.3908	642.644	3.36461	0	**		98.5911	244.565	1.31069	2.4088e-177	**		112.755	268.789	1.25329	9.3492e-187	**		220.989	216.917	-0.026836	0.463445			358.122	680.528	0.926204	9.3964e-265
osa-miR159b	62.3908	642.644	3.36461	0	**		98.5911	244.565	1.31069	2.4088e-177	**		112.755	268.789	1.25329	9.3492e-187	**		220.989	216.917	-0.026836	0.463445			358.122	680.455	0.926051	1.1839e-264
osa-miR159f	4.3512	0.8598	-2.33934	2.41521e-08	**		14.439	0.4265	-5.08128	1.16454e-45	**		11.8643	5.7688	-1.04028	7.23263e-08	**		23.2666	20.8444	-0.158601	0.167651			28.8036	56.1924	0.964126	5.93114e-25
osa-miR162a	33.5464	46.0874	0.458214	4.31274e-07			34.7438	41.3722	0.251906	0.00720681			24.5195	60.4142	1.30096	7.97936e-46	**		33.054	47.0551	0.509526	5.45533e-09			36.8724	77.2374	1.06676	1.88318e-39	**
osa-miR162b	4.4916	16.7669	1.90031	3.44829e-23	**		4.5874	9.3834	1.03243	4.57775e-06	**		4.8336	13.4395	1.47531	2.13911e-13	**		4.121	6.6657	0.693762	0.00421841			3.19	11.4988	1.84985	2.6839e-14	**
osa-miR164a	212.016	349.18	0.719798	4.02848e-97			163.642	220.168	0.428068	1.62214e-24			128.134	446.735	1.80176	0	**		70.3148	208.5	1.56815	2.4516e-213	**		71.3992	408.027	2.51469	0	**
osa-miR164b	212.016	349.095	0.719443	5.14272e-97			163.642	220.168	0.428068	1.62214e-24			128.222	446.735	1.80077	0	**		70.3148	208.5	1.56815	2.4516e-213	**		71.3992	408.027	2.51469	0	**
osa-miR164d	12.7027	9.1143	-0.478931	0.00625309			14.3638	7.2508	-0.986225	6.12177e-08			20.2132	22.9485	0.183102	0.133297			11.5904	15.3649	0.406708	0.00696645			5.817	26.3967	2.18201	6.52518e-38	**
osa-miR164e	1146.05	14.2733	-6.32721	0	**		2168.55	51.0115	-5.40977	0	**		3640.93	1092.46	-1.73672	0	**		4464.35	2438.85	-0.872251	0			6171.29	8739.03	0.501901	0
osa-miR164f	212.227	349.095	0.718011	1.10632e-96			163.642	220.168	0.428068	1.62214e-24			128.222	446.862	1.80118	0	**		70.3148	208.5	1.56815	2.4516e-213	**		71.3992	408.172	2.5152	0	**
osa-miR166i	8.4217	10.49	0.316831	0.0869859			20.9816	3.5827	-2.55001	4.49645e-38	**		29.7925	5.2617	-2.50135	1.0575e-58	**		28.4178	15.8169	-0.845328	4.89096e-13			29.5542	34.7857	0.235131	0.0243026
osa-miR166j	8.4217	10.49	0.316831	0.0869859			20.9816	3.5827	-2.55001	4.49645e-38	**		29.7925	5.2617	-2.50135	1.0575e-58	**		28.4178	15.8169	-0.845328	4.89096e-13			29.5542	34.7857	0.235131	0.0243026
osa-miR166k	457.86	645.911	0.496429	3.41149e-92			437.606	628.687	0.522709	1.19808e-95			225.949	842.185	1.89814	0	**		216.01	598.781	1.47093	0	**		194.026	390.164	1.00784	3.2024e-175	**
osa-miR166l	465.229	664.139	0.513546	1.104e-100			444.45	648.733	0.545606	1.7738e-106			227.97	858.984	1.91379	0	**		217.212	611.943	1.49429	0	**		194.682	396.095	1.02472	1.0747e-182	**
osa-miR166m	14.9485	26.3971	0.820379	1.17187e-10			30.382	13.222	-1.20028	2.33318e-20	**		30.3198	29.5415	-0.0375172	0.70889			35.8872	26.0978	-0.459541	2.56846e-06			48.6002	24.5164	-0.987215	2.90868e-23
osa-miR167a	805.746	594.321	-0.439084	8.52157e-91			879.574	345.565	-1.34785	0	**		958.722	1256.53	0.390256	1.2703e-116			766.509	966.184	0.333995	7.14679e-72			857.447	1758.67	1.03636	0	**
osa-miR167b	805.255	593.289	-0.440711	2.38397e-91			879.799	344.797	-1.35143	0	**		958.195	1255.58	0.389957	2.2565e-116			765.994	965.562	0.334037	7.63368e-72			856.415	1756.86	1.03662	0	**
osa-miR167c	805.746	594.321	-0.439084	8.52157e-91			879.574	345.565	-1.34785	0	**		958.722	1256.53	0.390256	1.2703e-116			766.509	966.184	0.333995	7.14679e-72			857.447	1758.67	1.03636	0	**
osa-miR167d	3014.9	1018.91	-1.56508	0	**		4280.78	456.459	-3.22932	0	**		6252.57	1479.04	-2.07979	0	**		5730.62	2824.1	-1.0209	0	**		5849.57	8783.07	0.586395	0
osa-miR167e	118.816	75.5798	-0.652659	1.29509e-28			77.083	63.3805	-0.282374	4.56403e-05			88.9382	155.505	0.806083	6.55984e-54			67.4816	85.5805	0.342788	4.74842e-08			66.4266	147.315	1.14907	9.31926e-83	**
osa-miR167f	3013.99	1018.65	-1.56501	0	**		4280.25	456.374	-3.22941	0	**		6251.6	1479.55	-2.07907	0	**		5730.01	2823.53	-1.02104	0	**		5849.01	8781.19	0.586225	0
osa-miR167g	3026.27	1022	-1.56614	0	**		4302.51	457.653	-3.23285	0	**		6277	1482.52	-2.08202	0	**		5753.28	2835.45	-1.02081	0	**		5874.06	8807.81	0.584425	0
osa-miR167h	3013.64	1018.65	-1.56485	0	**		4280.03	456.374	-3.22933	0	**		6251.51	1478.91	-2.07967	0	**		5729.76	2823.48	-1.021	0	**		5848.82	8781.05	0.586248	0
osa-miR167i	118.114	75.3219	-0.649044	3.41536e-28			76.4814	63.2952	-0.273013	8.39781e-05			88.7625	154.237	0.797125	1.65857e-52			67.3099	84.7896	0.333069	1.22055e-07			66.5204	146.737	1.14136	1.39594e-81	**
osa-miR167j	3014.97	1018.82	-1.56524	0	**		4280.7	456.459	-3.22929	0	**		6252.48	1479.04	-2.07977	0	**		5730.62	2824.1	-1.0209	0	**		5849.57	8782.93	0.586371	0
osa-miR168a	34867.7	5133.67	-2.76383	0	**		33121.8	6690.27	-2.30764	0	**		40211.9	11040.2	-1.86486	0	**		33504.7	24034.6	-0.479251	0			39424.5	30191.8	-0.384938	0
osa-miR168a-3p	7.2286	1.6337	-2.14557	6.93736e-12	**		9.626	2.0473	-2.23321	7.91785e-16	**		10.7218	1.6482	-2.70158	4.6702e-24	**		13.3933	2.9374	-2.1889	4.99958e-25	**		7.5058	19.237	1.35781	2.66415e-15	**
osa-miR169a	32.2832	35.9413	0.154859	0.11178			20.6808	58.6035	1.50269	1.18521e-53	**		5.0972	18.3208	1.84571	9.64667e-24	**		1.7171	26.3803	3.94142	5.66033e-76	**		14.9178	13.3068	-0.164871	0.288571
osa-miR169b	4.0705	0.3439	-3.56514	2.70355e-11	**		5.189	0.7677	-2.75684	3.16498e-11	**		4.7457	2.2822	-1.0562	0.000562011	**		6.2674	3.2199	-0.960851	0.000149203			0.3753	18.4415	5.61877	4.00399e-57	**
osa-miR169c	4.0003	0.3439	-3.54005	4.60507e-11	**		5.2642	0.7677	-2.7776	1.89109e-11	**		4.7457	2.2822	-1.0562	0.000562011	**		6.1815	3.1634	-0.966481	0.00015374			0.3753	18.2969	5.60741	1.21735e-56	**
osa-miR1846d-5p	2.3861	1.5477	-0.624529	0.139699			4.6626	2.0473	-1.18741	0.000368705	**		5.5367	1.9018	-1.54166	5.3805e-07	**		6.0098	4.0672	-0.563281	0.0197814			5.7232	13.0175	1.18556	4.99823e-09	**
osa-miR1850.1	323.253	80.3089	-2.00903	0	**		119.272	80.1853	-0.572845	1.41291e-22			94.5628	179.15	0.921827	4.50377e-77			105.859	82.9255	-0.352251	3.08078e-10			103.58	301.356	1.54072	2.5042e-260	**
osa-miR1851	8.4919	6.0189	-0.496588	0.0211582			8.4979	3.7534	-1.17891	1.56898e-06	**		13.4462	9.7626	-0.461861	0.00502798			9.3581	9.4901	0.0202076	0.922884			9.4761	10.1247	0.0955138	0.620204
osa-miR1854-5p	11.65	0.01	-10.1861	1.04791e-43	**		21.7337	1.4502	-3.90561	4.52091e-58	**		23.7286	8.4314	-1.49278	3.55337e-24	**		32.453	19.3192	-0.748316	3.74906e-12			19.5151	29.5064	0.596437	8.02435e-07
osa-miR1856	8.913	1.1178	-2.99525	3.68532e-20	**		8.4979	1.1942	-2.83106	5.00607e-18	**		6.8549	6.9733	0.0247059	0.920788			3.0049	7.2871	1.27803	6.87532e-07	**		0.7506	25.6735	5.09609	8.40174e-76	**
osa-miR1858a	24.3528	0.01	-11.2499	1.2921e-90	**		11.4308	0.5971	-4.25881	4.84436e-33	**		10.2824	7.5438	-0.446814	0.0172527			11.1611	5.4794	-1.02639	9.12123e-08	**		12.8537	51.4193	2.00013	5.69483e-65	**
osa-miR1858b	34.2483	0.258	-7.05252	6.6859e-121	**		15.943	1.2796	-3.63916	9.37799e-41	**		16.7858	12.7421	-0.397638	0.0063904			10.9035	9.5466	-0.191732	0.253564			14.7302	58.5066	1.98982	3.26653e-73	**
osa-miR1859	73.0583	3.0094	-4.6015	9.5807e-217	**		134.312	6.5684	-4.35391	0	**		113.546	41.2059	-1.46235	7.5196e-106	**		127.666	103.939	-0.296629	4.26301e-09			113.056	159.32	0.494884	2.75348e-22
osa-miR1860-3p	6.1057	1.3757	-2.14999	2.92507e-10	**		9.4756	2.6444	-1.84128	1.73936e-12	**		7.7338	7.6706	-0.011838	0.941477			10.4742	6.1008	-0.77977	4.19322e-05			12.3846	13.2345	0.0957564	0.567787
osa-miR1861b	79.8658	1.4617	-5.77186	4.8056e-264	**		112.579	2.7297	-5.36605	0	**		127.08	7.4805	-4.08646	0	**		117.277	13.3313	-3.13703	1.61812272613652e-311	**		204.534	58.9405	-1.79501	1.2294e-230	**
osa-miR1861d	5.3337	0.258	-4.36969	1.73155e-16	**		10.9044	0.5971	-4.19079	2.94672e-31	**		14.4129	2.5357	-2.5069	2.58232e-29	**		8.1562	2.4855	-1.71436	9.2775e-12	**		14.9178	4.1222	-1.85555	3.5683e-19	**
osa-miR1861e	13.6853	0.172	-6.31407	1.27434e-47	**		10.2276	0.3412	-4.90571	3.8585e-32	**		16.1706	5.5153	-1.55186	6.76311e-18	**		6.6967	1.1863	-2.49698	2.35856e-15	**		7.6935	11.6435	0.597813	0.00196964
osa-miR1861f	79.8658	1.4617	-5.77186	4.8056e-264	**		112.579	2.7297	-5.36605	0	**		127.168	7.5438	-4.0753	0	**		117.277	13.3313	-3.13703	1.61812272613652e-311	**		204.534	58.9405	-1.79501	1.2294e-230	**
osa-miR1861g	13.0536	0.172	-6.2459	2.49762e-45	**		9.7764	0.3412	-4.84061	1.43832e-30	**		15.9948	5.5153	-1.53609	1.78813e-17	**		5.6664	1.1863	-2.25596	7.81385e-12	**		6.2861	10.9926	0.806296	9.34018e-05
osa-miR1861h	15.2292	0.5159	-4.8836	8.87664e-48	**		15.6422	0.5118	-4.93372	1.17653e-48	**		26.3651	1.775	-3.89274	3.27002e-80	**		14.4236	3.1634	-2.18888	7.86719e-27	**		25.9889	9.4739	-1.45587	3.77863e-23	**
osa-miR1861i	79.936	1.4617	-5.77313	2.6853e-264	**		112.579	2.7297	-5.36605	0	**		127.343	7.5438	-4.07729	0	**		117.363	13.3313	-3.13809	7.52860191011007e-312	**		205.003	59.0851	-1.79478	4.045e-231	**
osa-miR1861j	15.2292	0.5159	-4.8836	8.87664e-48	**		15.6422	0.5118	-4.93372	1.17653e-48	**		26.3651	1.775	-3.89274	3.27002e-80	**		14.4236	3.1634	-2.18888	7.86719e-27	**		25.9889	9.4739	-1.45587	3.77863e-23	**
osa-miR1861k	13.6853	0.172	-6.31407	1.27434e-47	**		10.2276	0.3412	-4.90571	3.8585e-32	**		16.1706	5.5153	-1.55186	6.76311e-18	**		6.6967	1.1863	-2.49698	2.35856e-15	**		7.6935	11.6435	0.597813	0.00196964
osa-miR1861l	79.936	1.4617	-5.77313	2.6853e-264	**		112.579	2.7297	-5.36605	0	**		127.343	7.5438	-4.07729	0	**		117.363	13.3313	-3.13809	7.52860191011007e-312	**		205.003	59.0851	-1.79478	4.045e-231	**
osa-miR1861m	13.6853	0.172	-6.31407	1.27434e-47	**		10.2276	0.3412	-4.90571	3.8585e-32	**		16.1706	5.5153	-1.55186	6.76311e-18	**		6.6967	1.1863	-2.49698	2.35856e-15	**		7.6935	11.6435	0.597813	0.00196964
osa-miR1862a	113.342	21.238	-2.41596	6.0853e-190	**		111.225	33.5243	-1.7302	9.8759e-120	**		79.3589	67.3241	-0.237269	0.000286732			72.4612	96.1439	0.407987	9.90346e-12			105.269	121.135	0.202537	0.000261814
osa-miR1862b	105.552	20.9801	-2.33086	9.0976e-170	**		103.705	32.4153	-1.67774	4.1222e-107	**		75.492	63.9642	-0.239059	0.000366182			70.4007	88.8568	0.335892	4.78141e-08			100.953	115.567	0.195038	0.000586319
osa-miR1862c	113.974	21.324	-2.41815	3.4412e-191	**		112.052	33.3537	-1.74825	2.4533e-122	**		79.0074	67.4509	-0.22815	0.000491648			72.8905	96.5958	0.40623	1.07025e-11			105.644	121.425	0.200844	0.000288607
osa-miR1862d	391.188	43.8518	-3.15715	0	**		418.504	92.3837	-2.17953	0	**		381.415	142.192	-1.42352	0	**		336.206	352.603	0.068698	0.019435			368.911	374.905	0.0232511	0.446963
osa-miR1862e	173.978	35.6833	-2.28559	3.8086e-272	**		238.017	60.3949	-1.97857	2.9818e-304	**		155.115	75.7554	-1.03391	1.341e-83	**		118.994	200.705	0.754181	2.50078e-65			135.386	174.58	0.366803	1.2671e-14
osa-miR1863	12.422	3.9553	-1.65104	3.6738e-14	**		21.9593	8.701	-1.33558	1.39038e-17	**		15.7312	17.9404	0.189583	0.170565			18.7163	18.5283	-0.0145647	0.898655			29.3665	37.3892	0.34845	0.000689751
osa-miR1863c	5.9654	0.8598	-2.79455	4.53015e-13	**		10.4532	1.7061	-2.61517	3.27961e-20	**		6.064	2.6625	-1.18749	1.80579e-05	**		4.722	5.6489	0.258572	0.293996			5.1603	7.1596	0.472424	0.0509363
osa-miR1864	7.9304	1.2038	-2.7198	1.59386e-16	**		9.4004	1.1089	-3.08359	1.98153e-21	**		7.4701	1.2045	-2.63269	9.39924e-17	**		13.0499	4.0672	-1.68193	1.77862e-17	**		8.9132	9.5462	0.0989831	0.618488
osa-miR1866-3p	20.2823	0.3439	-5.88209	1.75826e-68	**		28.5019	4.0946	-2.79926	1.86027e-56	**		7.2943	12.9957	0.833193	4.75556e-06			10.9894	11.4107	0.0542747	0.750921			14.9178	27.2645	0.869989	4.4843e-11
osa-miR1866-5p	100.499	0.8598	-6.86896	0	**		100.546	1.4502	-6.11546	0	**		71.8009	8.6215	-3.05799	3.6325e-173	**		46.4473	64.9621	0.484004	5.99699e-11			65.3945	60.1699	-0.120127	0.104549
osa-miR1867	126.817	19.8623	-2.67464	7.9319e-238	**		161.386	60.5655	-1.41394	1.8258e-129	**		107.57	68.275	-0.65584	1.30634e-27			83.7081	120.942	0.530881	2.57954e-22			102.924	169.662	0.721089	1.22957e-44
osa-miR1868	194.752	19.6903	-3.30608	0	**		193.873	46.1492	-2.07074	3.4216e-263	**		216.633	69.0357	-1.64984	3.5568e-239	**		195.748	205.506	0.0701822	0.0686551			261.39	168.143	-0.636517	7.08093e-56
osa-miR1870	514.355	60.6186	-3.08493	0	**		434.748	159.347	-1.44801	0	**		367.441	158.548	-1.2126	9.2353e-253	**		266.406	374.972	0.493155	1.07309e-57			425.768	278.937	-0.610129	2.04692e-83
osa-miR1871	10.4569	2.3216	-2.17126	8.01334e-17	**		29.3292	3.3268	-3.14013	6.25433e-65	**		10.1066	8.7483	-0.208223	0.249673			8.9289	22.2001	1.31401	5.39224e-19	**		9.1008	58.3619	2.68096	2.0227e-103	**
osa-miR1873	17.3347	2.9235	-2.56789	1.71541e-32	**		26.697	4.3505	-2.61742	2.14944e-49	**		24.8711	9.1921	-1.436	6.54364e-24	**		35.0286	14.9695	-1.22651	7.08113e-28	**		36.1218	36.5214	0.0158723	0.875464
osa-miR1874-3p	147.029	4.7291	-4.95839	0	**		103.028	24.9086	-2.04832	7.7041e-139	**		62.1337	53.948	-0.203806	0.00554724			67.1382	79.1972	0.238316	0.000198305			71.0239	79.9855	0.171434	0.0116393
osa-miR1875	20.7735	7.0507	-1.55891	4.79837e-21	**		17.5975	9.4687	-0.894132	3.2699e-08			12.9189	9.1287	-0.501002	0.00304664			5.0654	16.3817	1.69334	3.86534e-20	**		4.3158	15.621	1.85579	5.35676e-19	**
osa-miR1877	76.2866	0.172	-8.79288	2.5597e-277	**		77.9855	1.2796	-5.92944	3.8744e-257	**		39.1082	13.9466	-1.48756	1.40477e-38	**		32.453	92.2461	1.50714	3.13494e-90	**		31.6183	75.791	1.26127	5.56413e-50	**
osa-miR1879	27.3705	1.8057	-3.92199	4.80015e-74	**		23.6889	6.0566	-1.96763	1.326e-31	**		14.9402	10.3332	-0.531912	0.000767701			19.489	20.9573	0.104793	0.394171			38.655	32.9054	-0.232331	0.0178922
osa-miR1880	15.51	5.159	-1.58804	1.7777e-16	**		14.8902	9.0422	-0.719617	2.47527e-05			4.2184	23.7092	2.49068	3.7229e-43	**		1.8888	18.6978	3.30733	2.2696e-47	**		1.595	13.0899	3.03683	1.87162e-27	**
osa-miR1881	11.5798	1.3757	-3.07337	2.09439e-26	**		3.4593	3.7534	0.117718	0.694324			3.9548	12.2984	1.63679	3.90222e-14	**		2.6615	19.2062	2.85126	1.82464e-42	**		2.3456	8.606	1.87539	3.25297e-11	**
osa-miR1883a	15.7907	1.2898	-3.61386	9.46515e-41	**		12.8597	2.2179	-2.53559	9.21286e-24	**		8.9641	3.1063	-1.52896	2.25224e-10	**		10.5601	9.0947	-0.215526	0.208835			13.4167	9.2569	-0.535429	0.00224505
osa-miR1883b	13.6853	1.2898	-3.40741	7.29032e-34	**		12.2581	1.7061	-2.84496	1.59351e-25	**		8.0853	2.5357	-1.67292	1.23481e-10	**		9.5298	8.3603	-0.188891	0.291814			11.7279	8.606	-0.44653	0.0155148
osa-miR1884b	25.1247	2.1496	-3.54697	4.84961e-63	**		44.821	4.0093	-3.48275	6.7979e-108	**		11.337	9.1287	-0.312558	0.0732635			15.2821	16.0428	0.0700832	0.620372			22.5175	44.4043	0.979653	1.5448e-20
osa-miR2055	8.913	6.8787	-0.373775	0.0693992			13.4613	5.8859	-1.19348	9.64427e-10	**		17.401	10.8403	-0.682766	5.55973e-06			22.6656	18.1329	-0.321895	0.00732087			21.2978	25.0949	0.23669	0.0545296
osa-miR2090	3.8599	1.6337	-1.24042	0.00072662	**		6.0162	1.0236	-2.5552	6.46175e-12	**		2.285	2.5991	0.185818	0.627702			3.6059	4.858	0.430003	0.115179			4.8788	17.7906	1.86652	1.36898e-21	**
osa-miR2094-3p	3.5792	13.4995	1.9152	3.75184e-19	**		1.2785	11.1748	3.12772	1.60231e-26	**		0.9667	5.1983	2.4269	3.11337e-10	**		0.0859	3.5023	5.3495	7.63615e-13	**		0.94	0.09	-3.38466
osa-miR2101-3p	5.7548	24.0755	2.06473	3.04151e-36	**		5.565	21.2406	1.93237	1.35527e-28	**		0.8788	15.8484	4.17266	7.52817e-46	**		0.2576	6.7222	4.70573	1.75955e-22	**		0.0938	4.7008	5.64717	2.48227e-15	**
osa-miR2862	8.3515	0.6879	-3.60176	4.1087e-22	**		16.4694	4.0093	-2.03837	2.05168e-23	**		13.0947	5.3885	-1.28103	2.16681e-11	**		13.2216	15.3085	0.211436	0.148259			29.7418	27.4091	-0.117837	0.281321
osa-miR2873b	16.7732	1.5477	-3.43796	1.69556e-41	**		17.2215	4.777	-1.85003	1.14351e-21	**		13.2704	11.0939	-0.258445	0.105785			10.9894	21.0138	0.935224	3.95682e-11			6.2861	23.2869	1.88928	3.14801e-28	**
osa-miR319a	3.8599	4.8151	0.319002	0.241761			17.7479	1.3649	-3.70078	8.38648e-46	**		12.831	5.642	-1.18536	4.67832e-10	**		2.8332	5.7054	1.0099	0.000277872	**		27.3963	1.3018	-4.3954	7.27243e-82	**
osa-miR319b	3.9301	5.503	0.485652	0.0649556			17.6727	1.5355	-3.52474	6.88802e-44	**		12.6552	5.7054	-1.14933	1.59314e-09	**		3.0908	6.2138	1.0075	0.000150687	**		27.4901	1.3018	-4.40033	3.35885e-82	**
osa-miR393b	4.1407	1.2898	-1.68273	1.11766e-05	**		11.3556	2.1326	-2.41272	4.63216e-20	**		9.052	3.2965	-1.4573	7.84512e-10	**		5.1513	4.4061	-0.225434	0.354313			1.8765	11.4265	2.60627	7.68013e-21	**
osa-miR396a	4.281	4.9011	0.195158	0.457964			6.8435	3.7534	-0.866536	0.000830183			7.8216	5.642	-0.471257	0.0290093			13.4792	2.0336	-2.72863	2.15709e-32	**		14.6364	6.0748	-1.26865	2.3413e-11	**
osa-miR396b	4.281	4.9011	0.195158	0.457964			6.8435	3.7534	-0.866536	0.000830183			7.9095	5.642	-0.48738	0.0235684			13.4792	2.0336	-2.72863	2.15709e-32	**		14.6364	6.0748	-1.26865	2.3413e-11	**
osa-miR396d	91.7965	74.0321	-0.310288	8.29248e-07			67.8331	62.0157	-0.129356	0.072047			28.9137	108.53	1.90827	1.1348e-138	**		32.5389	58.2964	0.841241	6.13027e-24			39.7809	135.238	1.76535	1.727e-142	**
osa-miR396e	91.7965	74.0321	-0.310288	8.29248e-07			67.8331	62.0157	-0.129356	0.072047			28.9137	108.53	1.90827	1.1348e-138	**		32.5389	58.2964	0.841241	6.13027e-24			39.7809	135.238	1.76535	1.727e-142	**
osa-miR396f	91.9369	74.0321	-0.312493	6.8622e-07			67.8331	62.0157	-0.129356	0.072047			28.9137	108.593	1.90911	7.8564e-139	**		32.5389	58.3529	0.842639	5.04674e-24			39.6871	135.382	1.7703	3.5078e-143	**
osa-miR397a	44.2841	3.3534	-3.72309	2.7449e-114	**		82.7985	4.1799	-4.30806	2.6372e-232	**		80.9408	9.8894	-3.03291	2.4495e-193	**		78.9861	92.5286	0.228301	0.000112865			79.7494	129.09	0.694837	2.54823e-32
osa-miR397b	129.835	7.7385	-4.06848	0	**		253.509	9.2981	-4.76896	0	**		224.543	17.4967	-3.68183	0	**		261.599	336.221	0.362055	4.06035e-30			250.695	349.376	0.47885	2.88913e-44
osa-miR399d	3.5792	4.0412	0.175147	0.541985			6.6179	2.4738	-1.41964	1.04195e-06	**		13.622	13.3127	-0.0331353	0.819774			22.5797	14.913	-0.598456	2.02707e-06			3.8467	53.2996	3.79243	8.6196e-130	**
osa-miR408	6.4566	0.8598	-2.9087	1.43659e-14	**		11.5061	0.6824	-4.07564	2.57256e-32	**		11.9522	1.3947	-3.09925	1.3628e-30	**		18.7163	13.6703	-0.45325	0.00078715			13.5105	8.7507	-0.626611	0.000410696
osa-miR439a	27.6513	21.582	-0.357519	0.00203681			46.2498	22.6907	-1.02735	7.40566e-24	**		52.0271	30.112	-0.788925	4.96729e-19			65.5928	46.8292	-0.486129	2.19583e-11			78.9988	108.479	0.457518	8.988e-14
osa-miR439c	27.6513	21.582	-0.357519	0.00203681			46.2498	22.6907	-1.02735	7.40566e-24	**		52.0271	30.112	-0.788925	4.96729e-19			65.5928	46.8292	-0.486129	2.19583e-11			78.9988	108.479	0.457518	8.988e-14
osa-miR439d	23.5106	10.3181	-1.18813	3.52524e-16	**		39.0303	14.0751	-1.47145	1.60573e-34	**		45.3479	19.652	-1.20636	1.50978e-32	**		58.6386	37.1131	-0.659922	6.78286e-17			67.8339	83.6738	0.30277	8.44906e-06
osa-miR439e	27.6513	21.582	-0.357519	0.00203681			46.2498	22.6907	-1.02735	7.40566e-24	**		52.0271	30.112	-0.788925	4.96729e-19			65.5928	46.8292	-0.486129	2.19583e-11			78.9988	108.479	0.457518	8.988e-14
osa-miR439f	27.6513	21.582	-0.357519	0.00203681			46.2498	22.6907	-1.02735	7.40566e-24	**		52.0271	30.112	-0.788925	4.96729e-19			65.5928	46.8292	-0.486129	2.19583e-11			78.9988	108.479	0.457518	8.988e-14
osa-miR439g	23.5808	10.3181	-1.19244	2.62631e-16	**		38.9551	14.0751	-1.46867	2.29601e-34	**		45.3479	19.652	-1.20636	1.50978e-32	**		58.6386	37.1696	-0.657727	8.3651e-17			67.9277	83.8185	0.303269	8.0344e-06
osa-miR439h	27.6513	21.582	-0.357519	0.00203681			46.2498	22.6907	-1.02735	7.40566e-24	**		52.0271	30.112	-0.788925	4.96729e-19			65.5928	46.8292	-0.486129	2.19583e-11			78.9988	108.479	0.457518	8.988e-14
osa-miR439i	28.4232	21.6679	-0.39151	0.000662129			47.2275	23.1173	-1.03065	1.89956e-24	**		53.9605	30.3656	-0.829466	2.54303e-21			67.0524	48.8063	-0.458222	1.4843e-10			80.0309	109.926	0.457901	5.89645e-14
osa-miR444a.1	20.0717	31.6421	0.656683	6.44885e-09			64.9754	30.9652	-1.06925	5.78387e-35	**		70.3069	43.7416	-0.68466	5.85454e-20			47.3917	29.6001	-0.679032	1.34382e-14			86.2232	10.4863	-3.03957	4.3819e-186	**
osa-miR444a.2	20.0717	32.4159	0.691539	7.70792e-10			65.577	31.477	-1.05889	9.56113e-35	**		71.0978	43.9952	-0.692459	1.52671e-20			47.1341	30.165	-0.643896	2.3888e-13			86.5046	11.0649	-2.96679	4.0971e-182	**
osa-miR444b.1	5.1232	7.9105	0.626724	0.00536071			9.3252	3.4974	-1.41485	6.86388e-09	**		12.831	9.826	-0.384957	0.0206011			24.7261	8.0779	-1.61398	6.31893e-30	**		23.6434	18.4415	-0.358482	0.00514817
osa-miR444b.2	121.202	190.626	0.65333	1.17546e-45			222.977	129.576	-0.783094	2.00001e-69			170.319	254.589	0.579935	9.29507e-50			217.727	224.43	0.0437446	0.233784			216.355	493.582	1.18989	4.3924e-288	**
osa-miR444c.1	5.1232	7.9105	0.626724	0.00536071			9.3252	3.4974	-1.41485	6.86388e-09	**		12.831	9.826	-0.384957	0.0206011			24.7261	8.0779	-1.61398	6.31893e-30	**		23.6434	18.4415	-0.358482	0.00514817
osa-miR444c.2	121.483	191.228	0.65454	6.11304e-46			222.977	129.661	-0.782145	2.76811e-69			170.582	254.779	0.578781	1.26833e-49			218.156	224.599	0.0419913	0.252778			217.481	495.606	1.1883	1.1741e-288	**
osa-miR444d.1	20.0015	31.3841	0.649926	1.01605e-08			64.9001	30.8799	-1.07155	4.83345e-35	**		70.1311	43.7416	-0.681048	9.65482e-20			46.9624	29.4871	-0.671422	3.19565e-14			86.0355	10.4863	-3.03643	1.726e-185	**
osa-miR444d.2	19.8612	31.7281	0.675808	2.48263e-09			65.1258	30.9652	-1.07258	3.28242e-35	**		70.5705	43.7416	-0.690059	2.75275e-20			46.4473	29.5436	-0.652749	1.82743e-13			85.9417	10.2694	-3.06501	4.7408e-187	**
osa-miR444e	19.5805	32.4159	0.727284	1.27663e-10			65.201	31.0505	-1.07028	3.929e-35	**		70.6584	43.805	-0.689766	2.69537e-20			45.7604	29.9955	-0.609354	6.46642e-12			85.4726	10.4863	-3.02696	1.0512e-183	**
osa-miR528	3338.43	2891.29	-0.207456	3.068e-91			6639.44	878.37	-2.91816	0	**		4349.1	1359.48	-1.67766	0	**		3913.76	9663.25	1.30395	0	**		3456.9	7101.57	1.03866	0	**
osa-miR535	803.079	446.17	-0.847948	3.7932e-287			1100.67	397.259	-1.47023	0	**		1277.39	1057.28	-0.27284	5.05785e-62			1607.11	1089.44	-0.560879	1.20753246487188e-311			2137	2463.21	0.204949	2.25687e-62
osa-miR806e	8.2112	5.8469	-0.489921	0.0252047			9.5508	7.0802	-0.431831	0.0333966			11.2491	5.5153	-1.0283	2.05963e-07	**		8.9289	10.4504	0.227004	0.202859			9.5699	13.4515	0.491191	0.00531798
osa-miR806f	8.0708	5.8469	-0.46504	0.0344211			9.4756	7.0802	-0.420427	0.0387443			11.337	5.5153	-1.03953	1.43118e-07	**		8.843	10.3939	0.233129	0.192553			9.5699	13.3068	0.475588	0.0071193
osa-miR810b.1	3.2283	1.8916	-0.771168	0.0373869			4.5874	4.2652	-0.105063	0.709743			3.9548	5.3251	0.429204	0.10848			3.6917	4.4061	0.255217	0.363643			3.7529	12.8729	1.77826	4.28315e-15	**
osa-miR812f	210.192	6.8787	-4.93343	0	**		227.038	20.2169	-3.4893	0	**		132.529	31.5067	-2.07257	1.8248e-201	**		69.1987	208.556	1.59162	6.3538e-218	**		60.6095	240.173	1.98646	3.2754e-294	**
osa-miR812g	411.541	12.2957	-5.06481	0	**		637.27	48.1965	-3.7249	0	**		496.015	92.9985	-2.4151	0	**		362.993	448.86	0.306324	2.00144e-29			346.675	521.063	0.587872	1.47991e-93
osa-miR812h	444.315	13.8434	-5.00431	0	**		684.272	51.8645	-3.72175	0	**		530.905	97.3727	-2.44686	0	**		398.193	476.709	0.25964	3.29925e-23			382.891	549.991	0.522474	3.83748e-80
osa-miR812i	444.315	13.9294	-4.99538	0	**		683.971	51.7792	-3.72349	0	**		530.905	97.3727	-2.44686	0	**		398.193	476.539	0.259127	4.04812e-23			382.797	549.918	0.522638	3.54719e-80
osa-miR812j	652.12	19.6903	-5.04958	0	**		909.88	70.8872	-3.68208	0	**		662.467	128.309	-2.36823	0	**		465.16	685.265	0.558937	8.8029e-130			441.249	789.369	0.839107	4.0003e-260
osa-miR812n-3p	76.6375	2.7515	-4.79976	9.0425e-233	**		72.9469	13.3074	-2.45462	6.2664e-123	**		50.7967	24.2164	-1.06875	4.48905e-30	**		37.2609	82.3041	1.1433	1.17627e-53	**		37.7168	53.2996	0.498917	1.58596e-08
osa-miR815b	15.0187	11.2639	-0.415054	0.00912389			15.7926	6.3978	-1.3036	1.25209e-12	**		14.325	5.7054	-1.32814	5.8851e-13	**		16.3124	10.5634	-0.626895	2.52935e-05			14.4487	12.9452	-0.158522	0.314485
osa-miR815c	14.0362	9.8022	-0.517975	0.00201028			13.8373	5.9712	-1.21247	3.42508e-10	**		12.5674	4.6911	-1.42169	1.15508e-12	**		13.1357	9.0382	-0.539386	0.000960219			12.7599	10.8479	-0.234201	0.168855
osa-miR820a	1518.36	151.246	-3.32755	0	**		1642.96	287.388	-2.51523	0	**		1975.89	510.002	-1.95393	0	**		1566.42	1657.32	0.0813888	2.03629e-09			1894.56	1563.26	-0.277307	1.42654e-85
osa-miR820b	1518.92	151.246	-3.32808	0	**		1643.41	287.729	-2.51391	0	**		1976.24	510.002	-1.95418	0	**		1566.59	1657.49	0.0813782	2.04212e-09			1894.66	1563.55	-0.277112	1.83087e-85
osa-miR820c	1518.36	151.246	-3.32755	0	**		1642.96	287.388	-2.51523	0	**		1975.89	510.002	-1.95393	0	**		1566.42	1657.32	0.0813888	2.03629e-09			1894.56	1563.26	-0.277307	1.42654e-85
osa-miR827a	44.4245	0.4299	-6.69121	1.5803e-154	**		45.0466	2.3885	-4.23724	9.6255e-126	**		76.4587	20.7931	-1.87858	1.065e-102	**		71.7744	17.568	-2.03052	7.0927e-115	**		51.1334	31.2421	-0.710775	1.55021e-14
osa-miR827b	45.2666	0.5159	-6.45521	6.588e-156	**		46.1746	2.4738	-4.2223	1.5009e-128	**		77.6012	21.2369	-1.86951	1.6055e-103	**		72.8046	18.0199	-2.01444	2.8329e-115	**		51.4149	31.5314	-0.705397	1.96339e-14
