# Supplementary material for: Differentially expressed microRNA cohorts in seed development may contribute to poor grain filling of inferior spikelets in rice
Source: BMC Plant Biol. 2014 Jul 23;14:196. doi: 10.1186/s12870-014-0196-4 (PMC4422267; doi:10.1186/s12870-014-0196-4)
Supplement: Additional file 5 — Differential expressed miRNAs' targets collected from SeqTar. [file s12870-014-0196-4-S5.xlsx]

## Sheet: Sheet1
Additional file 5. Differential expressed miRNAs' targets collected from SeqTar.
		prediction_details_in_Wu2009			prediction_details_in_Li2010					prediction_details_in_Zhou2010								Results_of_SeqTar
miRNA	target	score	cleavage_position	abundance_and_category	category	segment	score	percentage	transripts_per_billion	cleavage_position	abundance	category	segment	conserved_in_Ath	target_annotation	Validated_or_Predicted	reference	Query	Ref	Number_Of_Hits	Total_Mismatches	Mismatch_PValue	Total_Extension	Total_Matched_Length	Valid_Reads	Valid_Reads_PValue	Total_Reads	Percentage	Read_Number_of_Max_Peak	Max_Peak_PValue	Position_Of_Max_Peak	Distance_Of_Max_Peak_To_Middle_Of_Binding_Region	Binding_Score	Binding_Score_PValue	Query_Length	Ref_length	Query_Start	Query_End	Ref_Start	Ref_End	Site_Position_Percentage	Query_Paired	Ref_Paired	Reads_In_Binding_Region	Valid_Peak_Position	Valid_Peak_Read	Reads_Number_Of_Valid_Peak	Max_Peak_Read	Centered_Pair
osa-miR1318	Os03g59770	1	127	-											EF hand family protein, putative, expressed	P	Wu et al., 2009	osa-miR1318	LOC_Os03g59770.1|13103.m06565|cDNA	1	0.5	7.42e-05	0	20	0	1	36	0	2	0.00082	3	123	100	3.01e-13	20	884	1	20	117	136	0.13	20	20	0	126	NULL	0	CUUCAAUUCAAAGCUAGAAC	19.5
osa-miR1318	Os03g59790	1	55	-											EF hand family protein, putative	P	Wu et al., 2009	osa-miR1318	loc_os03g59790.1|13103.m06568|cdna	1	0.5	7.42e-05	0	20	0	1	0	0	0	1	1	53	100	3.01e-13	20	603	1	20	45	64	0.07	20	20	0	54	NULL	0	NULL	19.5
osa-miR1318	Os03g59870	1	322	-											EF hand family protein, putative	P	Wu et al., 2009	osa-miR1318	loc_os03g59870.1|13103.m06575|cdna	1	0.5	7.42e-05	0	20	0	1	0	0	0	1	1	38	100	3.01e-13	20	624	1	20	30	49	0.05	20	20	0	39	NULL	0	NULL	19.5
osa-miR1318	Os04g51610	1	140	-											calcium-transporting ATPase, plasma membrane-type, putative, expressed	P	Wu et al., 2009	osa-miR1318	LOC_Os04g51610.3|13104.m11942|cDNA	1	1	0.000213	0	19	0	1	1943	0	47	3.9e-75	3695	3539	98	1.8e-12	20	3982	1	19	147	165	0.04	19	19	0	156	NULL	0	AUACACUAUGCUUCACAUGG	19
osa-miR1423	Os11g28540	4	55	-											expressed protein	P	Wu et al., 2009	osa-miR1423	LOC_Os11g28540.1|13111.m02747|cDNA	1	3	0.00411	1	22	0	1	52	0	2	0.00232	169	116	93	3.27e-08	21	759	1	21	43	64	0.06	21	22	0	53	NULL	0	CCAAUUGAUGGCUGCCAGGA	0
osa-miR1423	Os06g09560	3	826	-											heat shock protein DnaJ, putative, expressed	P	Wu et al., 2009	osa-miR1423b	LOC_Os06g09560.1|13106.m01032|cDNA	1	3	0.00139	1	21	0	1	80	0	28	4.89e-64	948	123	87	7.23e-06	22	1083	2	22	816	835	0.75	21	20	1	825	NULL	0	UACUGUAAAUAGAGAACACG	13
osa-miR1425	Os08g01870				(I)	CDS	3.5	19.1	381.4						Rf1, mitochondrial precursor, putative, expressed	PARE	Li et al., 2010	osa-miR1425	LOC_Os08g01870.1|13108.m00119|cDNA	1	2.5	0.00103	0	21	26	8.5e-36	86	0.3023	15	8.5e-36	1340	2	86	1.42e-07	21	2689	1	21	1328	1348	0.49	21	21	26	1340	UGCACCCUAAUAUAGUCACC	15	UGCACCCUAAUAUAGUCACC	0
osa-miR1425	Os01g49580				(III)	CDS	4	0.2	25.4						Protein kinase domain containing protein, expressed	PARE	Li et al., 2010	osa-miR1425	LOC_Os01g49580.1|13101.m05155|cDNA	1	3.5	0.00761	0	20	2	0.172	513	0.0039	10	1.2e-14	1565	233	78	5.53e-05	21	2742	1	20	1788	1807	0.65	20	20	7	1798	AUUGAGUCCUUCCUACAAAG	1	GCCCAAACGGACGAGUGCGC	14.5
osa-miR1425	Os01g49614				(III)	CDS	4	0.1	25.4						Protein kinase domain containing protein, expressed	PARE	Li et al., 2010	osa-miR1425	LOC_Os01g49614.1|13101.m05157|cDNA	1	3.5	0.00761	0	20	2	0.239	817	0.0024	9	1.75e-11	947	201	78	5.53e-05	21	3011	1	20	1138	1157	0.38	20	20	7	1148	AUUGAGUCCUUCCUACAAAG	1	GGGAAGGUGGGCAACCAGGA	14.5
osa-miR1425	Os05g40700				(III)	5UTR	4	0.9	50.9						transmembrane protein 56, putative, expressed	PARE	Li et al., 2010	osa-miR1425	LOC_Os05g40700.1|13105.m04306|cDNA	1	3.5	0.00761	0	19	2	0.0146	236	0.0085	19	2.77e-32	1217	1059	85	3.14e-07	21	1319	2	20	149	167	0.11	19	19	2	159	UUGGAUCCUCUGGCUUCUGU	2	CACACUCUUUUUCUUUGUUC	15.5
osa-miR1425	Os08g01640	3.5	1464	-	(I)	CDS	3	19.7	178						Rf1, mitochondrial precursor, putative, expressed	PARE	Wu et al., 2009; Li et al., 2010	osa-miR1425	LOC_Os08g01640.1|13108.m00088|cDNA	1	2.5	0.00103	0	21	7	1.69e-17	39	0.1795	7	1.69e-17	1464	1	87	6.32e-08	21	2662	1	21	1453	1473	0.55	21	21	7	1464	UUGAAUCCUGAUACAGUCAC	7	UUGAAUCCUGAUACAGUCAC	17
osa-miR1425	Os08g01650	3	1336	-	(I)	CDS	4.5	4.4	50.9						Rf1, mitochondrial precursor, putative, expressed	PARE	Wu et al., 2009; Li et al., 2010	osa-miR1425	LOC_Os08g01650.1|13108.m00089|cDNA	2	2	0.00034	0	21	3	0.000157	48	0.0625	2	0.000157	1336	1	91	2.26e-09	21	2680	1	21	1325	1345	0.49	21	21	3	1336	UUGAACCCUGAUAUAGUCAA	2	UUGAACCCUGAUAUAGUCAA	15.5
osa-miR1425	Os08g17970	1.5	125	-											hypothetical protein	P	Wu et al., 2009	osa-miR1425	loc_os08g17970.1|13108.m01916|cdna	2	1.5	0.000105	0	21	0	1	0	0	0	1	1	123	93	4.06e-10	21	183	1	21	114	134	0.62	21	21	0	124	NULL	0	NULL	14
osa-miR1425	Os10g35230	3.5	1448	-	(I)	CDS	3.5	23.4	1678.4						Rf1, mitochondrial precursor, putative, expressed	PARE	Wu et al., 2009; Li et al., 2010	osa-miR1425	LOC_Os10g35230.1|13110.m03156|cDNA	1	2	0.00034	0	21	68	1.33e-147	281	0.242	66	1.33e-147	1448	1	91	2.26e-09	21	1654	1	21	1437	1457	0.87	21	21	73	1448	UUGAGUCCGAAUGCAGUGAA	66	UUGAGUCCGAAUGCAGUGAA	18
osa-miR1425	Os10g35240	3.5	1307	1_322_2(I)	(I)	CDS	6.5	28.2	3229.6						Rf1, mitochondrial precursor, putative, expressed	V	Wu et al., 2009; Li et al., 2010; Lu et al., 2008	osa-miR1425	LOC_Os10g35240.1|13110.m03157|cDNA	1	2.5	0.00103	0	21	127	4.82E-318	467	0.2719	127	4.82E-318	1307	1	86	1.42e-07	21	2660	1	21	1296	1316	0.49	21	21	133	1307	UUGAAUCCGAAUGUAGUGUG	127	UUGAAUCCGAAUGUAGUGUG	0
osa-miR1425	Os10g35436	3	1319	-	(I)	CDS	2.5	15.3	839						Rf1, mitochondrial precursor, putative	V	Wu et al., 2009; Li et al., 2010; Lu et al., 2008	osa-miR1425	LOC_Os10g35436.1|13110.m03179|cDNA	1	2.5	0.00103	0	19	33	7.67e-79	284	0.1162	33	7.67e-79	1319	1	92	9.62e-10	21	4750	1	19	1308	1326	0.28	19	19	33	1319	UUGAAUCCGGAUACAGUGAC	33	UUGAAUCCGGAUACAGUGAC	18.5
osa-miR1425	Os10g35640	2.5	1387	-	(I)	CDS	4	5.7	203.4						Rf1, mitochondrial precursor, putative, expressed	V	Wu et al., 2009; Li et al., 2010; Lu et al., 2008	osa-miR1425	LOC_Os10g35640.1|13110.m03204|cDNA	1	1.5	0.000105	0	21	10	9.52e-16	139	0.0719	8	9.52e-16	1388	2	93	4.06e-10	21	2720	1	21	1376	1396	0.51	21	21	10	1388	UGAAACCUAAUUGUGUUACG	8	UGAAACCUAAUUGUGUUACG	15.5
osa-miR1432	Os03g59770	1	128	-											EF hand family protein, putative, expressed	P	Wu et al., 2009	osa-miR1432	LOC_Os03g59770.1|13103.m06565|cDNA	1	0.5	5.11e-06	0	21	0	1	36	0	2	0.00082	3	124	104	7.04e-14	21	884	1	21	117	137	0.13	21	21	0	127	NULL	0	CUUCAAUUCAAAGCUAGAAC	20.5
osa-miR1432	Os03g59790	1	56	-											EF hand family protein, putative	P	Wu et al., 2009	osa-miR1432	loc_os03g59790.1|13103.m06568|cdna	1	0.5	5.11e-06	0	21	0	1	0	0	0	1	1	54	104	7.04e-14	21	603	1	21	45	65	0.07	21	21	0	55	NULL	0	NULL	20.5
osa-miR1432	Os03g59870	1	323	-											EF hand family protein, putative	P	Wu et al., 2009	osa-miR1432	loc_os03g59870.1|13103.m06575|cdna	1	0.5	5.11e-06	0	21	0	1	0	0	0	1	1	39	104	7.04e-14	21	624	1	21	30	50	0.05	21	21	0	40	NULL	0	NULL	20.5
osa-miR1432	Os04g51610	3	141	-											calcium-transporting ATPase, plasma membrane-type, putative, expressed	P	Wu et al., 2009	osa-miR1432	LOC_Os04g51610.1|13104.m05268|cDNA	1	2	0.000186	0	19	0	1	1953	0	47	3.51e-74	3532	3375	98	1.08e-11	21	3819	1	19	147	165	0.04	19	19	0	157	NULL	0	AUACACUAUGCUUCACAUGG	19
osa-miR156	Os01g69830	1	1163	-	(I)	CDS	0	3.8	1958.1	1163	0.244	I	ORF	Y	OsSPL2 - SBP-box gene family member, expressed	PARE	Wu et al., 2009; Li et al., 2010; Zhou et al., 2010	osa-miR156k	LOC_Os01g69830.1|13101.m07574|cDNA	1	0	2.89e-05	0	21	106	3.28e-114	2008	0.0528	77	3.28e-114	1163	1	104	3.28e-11	21	1983	1	21	1152	1172	0.58	21	21	115	1163	UCUUCUGUCAGACAACCCCA	77	UCUUCUGUCAGACAACCCCA	21
osa-miR156	Os02g04680	2	1961	1_3_13(II)	(I)	CDS	2	8.1	3585.6	1975	1.665	II	ORF	Y	OsSPL3 - SBP-box gene family member, expressed	PARE	Wu et al., 2009; Li et al., 2010; Zhou et al., 2010	osa-miR156a-j	LOC_Os02g04680.1|13102.m00492|cDNA	1	2	0.00131	0	19	256	2.76e-269	1731	0.1479	141	2.76e-269	1975	1	87	1.26e-07	20	2517	2	20	1966	1984	0.78	19	19	263	1975	UCUUCUGUCAAUCGAUUCAG	141	UCUUCUGUCAAUCGAUUCAG	13
osa-miR156	Os02g07780	1	2231	0_1_2(II)	(II)	3'-UTR	1	4.5	1195.2						OsSPL4 - SBP-box gene family member, expressed	P	Wu et al., 2009; Li et al., 2010	osa-miR156a-j	LOC_Os02g07780.1|13102.m00890|cDNA	1	1	0.000134	0	20	82	2.54e-70	1037	0.0791	128	6.9e-246	1030	34	93	1.19e-09	20	1668	1	20	987	1006	0.59	20	20	88	997	UCUUCUGUCAUCUAGUUCUU	47	UCCUGUACAGCAAGCAUCUC	13
osa-miR156	Os04g46580	1	828	-						828	0.081	III	ORF	Y	OsSPL7 - SBP-box gene family member, expressed	PARE	Wu et al., 2009; Zhou et al., 2010	osa-miR156a-j	LOC_Os04g46580.1|13104.m04694|cDNA	1	1	0.000134	0	20	0	1	14	0	2	4.03e-05	1458	631	93	1.19e-09	20	1518	1	20	818	837	0.54	20	20	0	827	NULL	0	CAGUACUGGUGCAGUGGUGG	13
osa-miR156	Os05g48800				(III)	CDS	6	0.1	152.6						drought induced 19 protein, putative, expressed	PARE	Li et al., 2010	osa-miR156a-j	LOC_Os05g48800.1|13105.m05205|cDNA	1	4	0.0515	0	18	10	0.0473	4404	0.0023	184	3.51e-266	1509	569	74	0.000734	20	1728	3	20	933	950	0.54	18	18	50	942	CUUCUGUCAUCGUUUGGCCU	6	CGGGACAGCAGAAUGGUAUG	0
osa-miR156	Os06g45310	1	864	0_3_1(II)	(I)	CDS	1	8.2	3661.9	864	0.081	III	ORF	Y	OsSPL11 - SBP-box gene family member, expressed	PARE	Wu et al., 2009; Li et al., 2010; Zhou et al., 2010	osa-miR156a-j	LOC_Os06g45310.1|13106.m04769|cDNA	1	1	0.000134	0	20	234	7.55e-242	1763	0.1327	419	0	1424	561	93	1.19e-09	20	1481	1	20	854	873	0.58	20	20	236	864	UCUUCUGUCAGCUAGUUCAA	144	UGUACAAUCUACUGCCUAAC	13
osa-miR156	Os06g49010	1	2028	0_2_1(II)	(III)	CDS	1	0.5	228.9	1696	0.284	II	ORF	Y	OsSPL12 - SBP-box gene family member, expressed	PARE	Wu et al., 2009; Li et al., 2010; Zhou et al., 2010	osa-miR156a-j	LOC_Os06g49010.1|13106.m05222|cDNA	1	1	0.000134	0	20	15	3.03e-07	1921	0.0078	321	0	2105	410	93	1.19e-09	20	2270	1	20	1686	1705	0.74	20	20	15	1696	UCUUCUGUCAAGCGAUUCCU	9	CCAAACCACCAGGAUAUUUG	13
osa-miR156	Os07g32170	2	862	0_2_0(II)	(III)	CDS	2	10.8	1678.4	862	0.487	III	3’UTR	Y	OsSPL13 - SBP-box gene family member, expressed	PARE	Wu et al., 2009; Zhou et al., 2010	osa-miR156a-j	LOC_Os07g32170.1|13107.m03252|cDNA	1	2	0.00131	0	19	108	2.09e-123	607	0.1779	76	9.39e-147	1245	384	87	1.26e-07	20	1643	2	20	853	871	0.52	19	19	112	862	UCUUCUGUCAUGCAGCCAUG	66	UGUACUAUUGCCUUUGCCCA	13
osa-miR156	Os07g36500				(III)	3'-UTR	4.5	1.3	254.3						Core histone H2A/H2B/H3/H4 domain containing protein, putative, expressed	PARE	Li et al., 2010	osa-miR156l	LOC_Os07g36500.1|13107.m03748|cDNA	1	4.5	0.0799	2	22	20	6.32e-07	775	0.0258	17	2.2e-14	440	29	71	0.019	21	655	1	21	401	421	0.61	21	21	94	411	UCUUCGUGUCGAGGCGUCGC	10	GCCCUGUGUAGAUUGCUGAU	0
osa-miR156	Os08g39890	1	1002	-	(III)	CDS	0	2.7	279.7	1002	1.218	III	ORF	Y	OsSPL14 - SBP-box gene family member, expressed	V	Wu et al., 2009; Li et al., 2010; Jiao et al., 2010; Miura et al., 2010; Zhou et al., 2010	osa-miR156k	LOC_Os08g39890.1|13108.m04262|cDNA	1	0	2.89e-05	0	21	16	2.81e-15	409	0.0391	64	9.98e-132	1631	630	104	3.28e-11	21	1716	1	21	991	1011	0.58	21	21	17	1002	UCUUCUGUCAACCCAGCCAU	11	GAGGACUUCUGCUCGAUAUG	21
osa-miR156	Os08g41940	1	1064	-						1064	0.162	I	ORF	Y	OsSPL16 - SBP-box gene family member, expressed	PARE	Wu et al., 2009; Zhou et al., 2010	osa-miR156k	LOC_Os08g41940.1|13108.m04507|cDNA	1	0	2.89e-05	0	21	0	1	30	0	3	8.33e-07	1449	386	104	3.28e-11	21	1708	1	21	1053	1073	0.62	21	21	0	1063	NULL	0	GCCUUAGUUUCAGUAGAGUU	21
osa-miR156	Os09g31438	1	819	-	(III)	CDS	0	0.4	25.4	819	0.081	III	ORF	Y	OsSPL17 - SBP-box gene family member, expressed	PARE	Wu et al., 2009; Li et al., 2010; Zhou et al., 2010	osa-miR156k	LOC_Os09g31438.1|13109.m03136|cDNA	1	0	2.89e-05	0	21	2	0.166	264	0.0076	114	2.43e-284	1412	594	104	3.28e-11	21	1477	1	21	808	828	0.55	21	21	2	819	UCUUCUGUCAACUCAGCCAU	1	UAGAACUCCAUAAACUGGGA	21
osa-miR156	Os09g32944	1	1044	-	(II)	CDS	0	3.3	50.9	1044	0.162	I	ORF	Y	OsSPL18 - SBP-box gene family member, expressed	PARE	Wu et al., 2009; Li et al., 2010; Zhou et al., 2010	osa-miR156k	LOC_Os09g32944.1|13109.m03303|cDNA	1	0	2.89e-05	0	21	2	0.00085	59	0.0339	17	8.85e-40	370	673	104	3.28e-11	21	1419	1	21	1033	1053	0.73	21	21	2	1044	UCUUCUGUCAUCCCCGGCCA	2	CUGAGCAAGCACCGCGACUA	21
osa-miR156	Os11g30370	1	477	0_2_1(I)	(I)	CDS	0	45.2	1805.5	1101	0.081	III	ORF	Y	OsSPL19 - SBP-box gene family member, expressed	PARE	Wu et al., 2009; Li et al., 2010; Zhou et al., 2010	osa-miR156k	LOC_Os11g30370.1|13111.m02939|cDNA	1	0	2.89e-05	0	21	94	2.96e-176	157	0.5987	71	2.96e-176	1101	1	104	3.28e-11	21	1326	1	21	1090	1110	0.82	21	21	97	1101	UCUUCUGUCAUCGUCGCUGC	71	UCUUCUGUCAUCGUCGCUGC	21
osa-miR159	Os01g11430	3.5	1123	0_1_0(III)						1123	0.568	I	ORF	N	expressed protein	PARE	Wu et al., 2009; Zhou et al., 2010	osa-miR159a-1	LOC_Os01g11430.1|13101.m01229|cDNA	1	2.5	0.000847	0	21	1	0.0102	19	0.0526	3	1.53e-07	923	199	88	2.12e-06	21	1867	1	21	1112	1132	0.6	21	21	1	1123	UCAAACCAAAUGUACAGCAG	1	CUCCGCCGCCGCCGUCGCUC	0
osa-miR159	Os01g12700	3	814	-											MYB family transcription factor, putative	P	Wu et al., 2009	osa-miR159c	LOC_Os01g12700.1|13101.m01382|cDNA	1	0.5	4.17e-06	0	21	0	1	1	0	1	0.000945	402	411	100	9.64e-11	21	1077	1	21	803	823	0.75	21	21	0	813	NULL	0	CUGGAACACUCGAAUAAAGA	20.5
osa-miR159	Os01g59660	3.5	1271	0_35_0(II)	(I)	CDS	3	30.4	35373.1	1271	2.822	I	ORF	Y	MYB family transcription factor, putative, expressed	V	Wu et al., 2009; Li et al., 2010; Zhou et al., 2010; Luo et al., 2006	osa-miR159f	LOC_Os01g59660.1|13101.m06342|cDNA	1	1.5	3.23e-05	0	21	1414	0	4582	0.3086	1391	0	1271	1	95	5.86e-09	21	2215	1	21	1260	1280	0.57	21	21	1429	1271	UCACUCCAAGAUACUGAAUC	1391	UCACUCCAAGAUACUGAAUC	0
osa-miR159	Os03g21380	4	1527	-											OsCML27 - Calmodulin-related calcium sensor protein, expressed	P	Wu et al., 2009	osa-miR159a-1	LOC_Os03g21380.1|13103.m02561|cDNA	1	3.5	0.0076	0	19	1	0.513	1554	0.0006	24	2.47e-28	649	877	83	5.47e-05	21	2181	3	21	1518	1536	0.7	19	19	1	1527	UCAUUCCAAAAGCUUAAUUG	1	CACCGUGUGGGGCGCUUGAC	0
osa-miR159	Os03g38210	4	949	-											MYB family transcription factor, putative, expressed	P	Wu et al., 2009	osa-miR159d	LOC_Os03g38210.1|13103.m04150|cDNA	1	2	0.000335	0	21	0	1	11	0	3	2.77e-08	986	38	90	3.2e-08	21	1829	1	21	938	958	0.51	21	21	0	948	NULL	0	CCGCCGCCGCCGCCACCGGC	13
osa-miR159	Os04g46384	4	171	-											MYB family transcription factor, putative	P	Wu et al., 2009	osa-miR159a-1	loc_os04g46384.1|13104.m04667|cdna	1	2.5	0.000847	0	21	0	1	0	0	0	1	1	169	87	4.17e-06	21	1032	1	21	160	180	0.16	21	21	0	170	NULL	0	NULL	0
osa-miR159	Os05g41166	3	1079	-											MYB family transcription factor, putative, expressed	P	Wu et al., 2009	osa-miR159c	LOC_Os05g41166.1|13105.m04364|cDNA	1	0.5	4.17e-06	0	21	0	1	2	0	1	0.00124	230	848	100	9.64e-11	21	1637	1	21	1068	1088	0.65	21	21	0	1078	NULL	0	CCGCUCCGUCACCCUGCAUU	20.5
osa-miR159	Os05g42240	3	637	-						637	0.081	III	ORF	N	hypothetical protein	PARE	Wu et al., 2009; Zhou et al., 2010	osa-miR159a-1	LOC_Os05g42240.1|13105.m04491|cDNA	1	2	0.000249	0	21	0	1	10	0	4	1.85e-10	776	140	90	5.3e-07	21	1050	1	21	626	646	0.6	21	21	0	636	NULL	0	CCACCACCACCACCAACACG	0
osa-miR159	Os06g40330	3.5	1429	0_2_0(II)	(II)	CDS	3	9.4	1627.5						MYB family transcription factor, putative, expressed	PARE	Wu et al., 2009; Li et al., 2010	osa-miR159c	LOC_Os06g40330.1|13106.m04191|cDNA	1	2	0.000187	0	21	64	2.92e-126	679	0.0943	71	3.14e-143	2144	716	88	6.31e-07	21	2410	1	21	1418	1438	0.59	21	21	65	1429	UCACUCCAAUAUCCCAACUA	64	UCCAAUAAGUUUGUGGCUGC	0
osa-miR159	Os09g36650	3.5	710	-						710	0.081	III	ORF	N	expressed protein	PARE	Wu et al., 2009; Zhou et al., 2010	osa-miR159d	LOC_Os09g36650.1|13109.m03617|cDNA	1	2	0.000335	0	20	4	7.44e-09	40	0.1	5	2.87e-11	1736	1027	93	2.86e-09	21	1884	1	20	699	718	0.37	20	20	4	710	UCAAUCCAACAAUUGACUUG	4	CUACUGUUGAUCAUGCAUUA	0
osa-miR159	Os10g05230	4	346	0_1_0(III)											zinc finger, C3HC4 type domain containing protein, expressed	PARE	Wu et al., 2009	osa-miR159f	LOC_Os10g05230.2|13110.m00442|cDNA	1	4	0.0102	0	17	7	6.93e-05	1370	0.0051	40	8.93e-50	1219	874	86	3.92e-06	21	1428	5	21	339	355	0.24	17	17	10	346	UCAAUCCAAGCGCUAUGAAU	7	CCAAACAUUAAAAAUCAGCU	17
osa-miR162	Os03g02970	2	2989	-	(I)	CDS	2	13.1	3890.8	2988	1.2999	I	ORF	Y	Dicer, putative, expressed	V	Wu et al., 2009; Li et al., 2010; Zhou et al., 2010	osa-miR162a	LOC_Os03g02970.1|13103.m00273|cDNA	1	2	0.000165	1	22	155	0	1171	0.1324	153	0	2988	1	96	6.61e-09	21	6583	1	21	2977	2998	0.45	21	22	158	2988	GGUUUUAUCGACGACGAUGG	153	GGUUUUAUCGACGACGAUGG	0
osa-miR164	Os02g36880	3	852	0_10_0(I)	(III)	CDS	3	0.3	25.4						No apical meristem protein, putative, expressed	PARE	Wu et al., 2009; Li et al., 2010	osa-miR164abf	LOC_Os02g36880.1|13102.m04030|cDNA	1	2	0.000452	0	20	1	0.208	329	0.003	13	6.12e-19	1309	458	97	5.19e-10	21	1431	2	21	842	861	0.59	20	20	1	852	UGCUUCUCCAACGCGCUGGA	1	AGAGACAAAUCACAAGAGAA	12
osa-miR164	Os03g50040				(I)	3'-UTR	7	5.8	1373.2						phytanoyl-CoA dioxygenase, putative, expressed	PARE	Li et al., 2010	osa-miR164d	LOC_Os03g50040.1|13103.m05440|cDNA	1	4.5	0.0459	2	20	3	0.192	1008	0.003	54	3.36e-78	1101	34	68	0.1	21	1275	1	20	1059	1076	0.83	20	18	14	1068	UUCUUCUCCCGUCUUCAGAC	2	UGCUACUCUGUUUUCAUGGA	0
osa-miR164	Os04g38720	3	811	0_10_0(II)	(III)	CDS	3	0.2	25.4						no apical meristem protein, putative, expressed	PARE	Wu et al., 2009; Li et al., 2010	osa-miR164abf	LOC_Os04g38720.1|13104.m03726|cDNA	1	2	0.000452	0	20	1	0.347	653	0.0015	200	0	1204	394	97	5.19e-10	21	1550	2	21	801	820	0.52	20	20	1	811	UGCUUCUCCAACGCGCUGGA	1	UACUGUAAAUAAAACCAUGA	12
osa-miR164	Os05g39650				(I)	3'-UTR	7	7	1373.2						phytanoyl-CoA dioxygenase, putative, expressed	PARE	Li et al., 2010	osa-miR164c	LOC_Os05g39650.1|13105.m04182|cDNA	1	5	0.0854	0	21	66	3.73e-89	850	0.0776	54	3.73e-89	1534	1	69	0.0727	21	1709	1	21	1523	1543	0.89	21	21	96	1534	UGCUACUCUGUUUUCAUGGA	54	UGCUACUCUGUUUUCAUGGA	0
osa-miR164	Os06g23650	2	805	-						805	6.903	I	ORF	Y	no apical meristem protein, putative, expressed	PARE	Wu et al., 2009; Zhou et al., 2010	osa-miR164d	LOC_Os06g23650.1|13106.m02541|cDNA	1	1	3.74e-05	0	21	0	1	5	0	2	8.2e-06	436	368	103	7.94e-13	21	1122	1	21	794	814	0.71	21	21	0	804	NULL	0	CACGAGUACCGCCUCGACGG	17
osa-miR164	Os06g46270	2	965	0_4_0(I)	(I)	CDS	1	19.5	2568.4						no apical meristem protein, putative, expressed	PARE	Wu et al., 2009; Li et al., 2010	osa-miR164d	LOC_Os06g46270.1|13106.m04885|cDNA	1	1	3.74e-05	0	21	101	3.32e-211	511	0.1977	101	3.32e-211	965	1	101	5.06e-12	21	1470	1	21	954	974	0.65	21	21	103	965	UGCUUCUCCAAUAAUCCCUC	101	UGCUUCUCCAAUAAUCCCUC	16
osa-miR164	Os08g10080				(I)	CDS	2.5	12.4	1042.6						no apical meristem protein, putative, expressed	PARE	Li et al., 2010	osa-miR164d	LOC_Os08g10080.1|13108.m01069|cDNA	1	2	0.000404	0	21	41	1.29e-75	334	0.1228	41	1.29e-75	783	1	95	1.15e-09	21	1316	1	21	772	792	0.59	21	21	46	783	UGCUUCUCCGGCCUGCCGGC	41	UGCUUCUCCGGCCUGCCGGC	15
osa-miR164	Os12g05260	3	213	0_1_0(III)						213	0.568	III	ORF	N	phytosulfokines precursor, putative, expressed	PARE	Wu et al., 2009; Zhou et al., 2010	osa-miR164abf	LOC_Os12g05260.1|13112.m00529|cDNA	1	3	0.0039	0	20	4	0.0831	1576	0.0025	34	8.48e-33	407	195	90	1.81e-07	21	985	1	20	202	221	0.21	20	20	7	213	UGCUUCUCCUCCUCGUCCUC	4	AGGAGGAUGCUUCGCGACGC	14
osa-miR164	Os12g41680	2	922	0_24_0(I)	(I)	CDS	1	56	32677.5	922	0.162	I	ORF	Y	No apical meristem protein, putative, expressed	V	Wu et al., 2009; Li et al., 2010; Zhou et al., 2010	osa-miR164d	LOC_Os12g41680.1|13112.m04355|cDNA	1	1	3.74e-05	0	21	1288	0	2292	0.562	1285	0	922	1	101	5.06e-12	21	1532	1	21	911	931	0.59	21	21	1325	922	UGCUUCUCCAGCUUCAGCAA	1285	UGCUUCUCCAGCUUCAGCAA	16
osa-miR166	Os01g33740	2.5	1565	-											retrotransposon protein, putative, unclassified	P	Wu et al., 2009	osa-miR166a-dfn	loc_os01g33740.1|13101.m03403|cdna	1	2.5	0.000508	0	21	0	1	0	0	0	1	1	1563	94	4.47e-08	21	2799	1	21	1554	1574	0.56	21	21	0	1564	NULL	0	NULL	14.5
osa-miR166	Os02g45380	3	188	-											MATE domain containing protein, expressed	P	Wu et al., 2009	osa-miR166a-dfn	LOC_Os02g45380.1|13102.m05088|cDNA	1	3	0.00153	0	20	0	1	29	0	2	0.00012	1629	1442	90	8.46e-07	21	1851	1	20	177	196	0.1	20	20	0	187	NULL	0	GCAACCAGAUGAGCAGUGUU	13
osa-miR166	Os02g49670	1	2599	-											zinc knuckle family protein, expressed	P	Wu et al., 2009	osa-miR166a-dfn	LOC_Os02g49670.1|13102.m05631|cDNA	1	1	1.24e-05	1	21	2	0.00128	208	0.0096	35	3.92e-87	4007	1182	98	2.04e-09	21	4050	1	21	2816	2835	0.7	21	20	2	2826	CCUGGUCCGACCGCCGGCCA	2	CCCUACAUUUGGAUGAUUUA	14
osa-miR166	Os03g01890	3	1100	0_1_0(III)	(I)	CDS	2.5	45.1	39441.9	935	1.462	II	ORF	Y	START domain containing protein, expressed	V	Wu et al., 2009; Li et al., 2010; Zhou et al., 2010	osa-miR166k	LOC_Os03g01890.1|13103.m00125|cDNA	1	2.5	0.000104	1	20	1593	0	3455	0.4611	1551	0	1100	1	90	8.98e-07	21	3391	2	21	1091	1109	0.32	20	19	1644	1100	CCUGGUCCGGAUUCGGUUGG	1551	CCUGGUCCGGAUUCGGUUGG	14.5
osa-miR166	Os03g10290	3	1052	-											hypothetical protein	P	Wu et al., 2009	osa-miR166a-dfn	loc_os03g10290.1|13103.m01148|cdna	1	2	0.000157	0	19	0	1	0	0	0	1	1	1050	100	4.16e-10	21	2199	1	19	1041	1059	0.47	19	19	0	1051	NULL	0	NULL	19
osa-miR166	Os03g34270	4	2015	-											retrotransposon protein, putative, unclassified	P	Wu et al., 2009	osa-miR166a-dfn	loc_os03g34270.1|13103.m03876|cdna	1	2.5	0.000508	0	21	0	1	0	0	0	1	1	2013	94	4.47e-08	21	2796	1	21	2004	2024	0.72	21	21	0	2014	NULL	0	NULL	0
osa-miR166	Os03g35380	4	2015	-											retrotransposon protein, putative, unclassified	P	Wu et al., 2009	osa-miR166m	LOC_Os03g35380.1|13103.m03894|cDNA	1	2	0.000341	0	21	0	1	1	0	1	0.000326	3034	1020	94	6.21e-08	21	3087	1	21	2004	2024	0.65	21	21	0	2014	NULL	0	CAUUCCUUAGGGAGGGAUAA	0
osa-miR166	Os03g43930	3	966	-	(I)	CDS	2.5	8.8	3839.9	1100	2.274	II	ORF	Y	START domain containing protein, expressed	V	Wu et al., 2009; Li et al., 2010; Liu et al., 2009; Zhou et al., 2010	osa-miR166k	LOC_Os03g43930.1|13103.m04727|cDNA	1	2.5	0.000104	1	20	155	2.72e-307	1738	0.0892	151	2.72e-307	966	1	90	8.98e-07	21	3145	2	21	957	975	0.3	20	19	163	966	CCUGGUCCGGAUUCCAUUGG	151	CCUGGUCCGGAUUCCAUUGG	14.5
osa-miR166	Os03g56920	3.5	1544	-											conserved hypothetical protein	P	Wu et al., 2009	osa-miR166e	LOC_Os03g56920.1|13103.m06225|cDNA	1	2.5	0.000585	0	20	0	1	2	0	2	2.46e-07	1977	434	93	2.13e-08	21	2037	2	21	1534	1553	0.75	20	20	0	1543	NULL	0	GUCGCCGCCGCGCUUGACGC	14.5
osa-miR166	Os04g48290	3	409	0_1_0(III)											MATE efflux family protein, putative, expressed	PARE	Wu et al., 2009	osa-miR166a-dfn	LOC_Os04g48290.1|13104.m04915|cDNA	1	3	0.00153	0	20	4	0.00361	2402	0.0017	58	5.43e-92	2087	1677	90	8.46e-07	21	3939	1	20	400	419	0.1	20	20	5	411	CCUGGUCCGUUUCUUUGGGC	4	CAAUGUAAAGAUUAUGCUGA	13
osa-miR166	Os04g49300	4	344	-											retrotransposon protein, putative, LINE subclass	P	Wu et al., 2009	osa-miR166k	loc_os04g49300.1|13104.m05032|cdna	1	2	2.53e-05	0	20	0	1	0	0	0	1	1	342	97	6.57e-09	21	3975	1	20	333	352	0.08	20	20	0	343	NULL	0	NULL	13
osa-miR166	Os05g14610	4	1622	-											retrotransposon protein, putative, unclassified	P	Wu et al., 2009	osa-miR166a-dfn	LOC_Os05g14610.1|13105.m01537|cDNA	1	2.5	0.000508	0	21	0	1	1	0	1	0.000387	793	828	94	4.47e-08	21	2601	1	21	1611	1631	0.62	21	21	0	1621	NULL	0	GCCGAUGACGAGGAUGAUGC	0
osa-miR166	Os06g40000	4	1853	-											retrotransposon protein, putative, unclassified	P	Wu et al., 2009	osa-miR166a-dfn	loc_os06g40000.1|13106.m04155|cdna	1	2.5	0.000508	0	21	0	1	0	0	0	1	1	1851	94	4.47e-08	21	2742	1	21	1842	1862	0.67	21	21	0	1852	NULL	0	NULL	0
osa-miR166	Os07g33120	4	2161	-											expressed protein	P	Wu et al., 2009	osa-miR166a-dfn	LOC_Os07g33120.1|13107.m03362|cDNA	1	3	0.00153	0	20	0	1	230	0	67	1.18e-175	3038	878	92	1.98e-07	21	3120	1	20	2150	2169	0.69	20	20	0	2160	NULL	0	CCAGACAUUGCUACUCCGCU	0
osa-miR166	Os09g06140	4	350	-											retrotransposon protein, putative, unclassified	P	Wu et al., 2009	osa-miR166a-dfn	loc_os09g06140.1|13109.m00455|cdna	1	2.5	0.000508	0	21	0	1	0	0	0	1	1	348	94	4.47e-08	21	990	1	21	339	359	0.34	21	21	0	349	NULL	0	NULL	0
osa-miR166	Os10g33960	3	935	0_2_1(II)	(I)	CDS	2.5	15.4	18792.8	966	0.406	II	ORF	Y	START domain containing protein, expressed	PARE	Wu et al., 2009; Li et al., 2010; Zhou et al., 2010	osa-miR166k	LOC_Os10g33960.1|13110.m03014|cDNA	1	2.5	0.000104	1	20	756	0	4807	0.1573	739	0	935	1	90	8.98e-07	21	3231	2	21	926	944	0.29	20	19	770	935	CCUGGUCCGGAUUCGUUUGG	739	CCUGGUCCGGAUUCGUUUGG	14.5
osa-miR166	Os11g29890	4	1829	-											retrotransposon protein, putative, unclassified	P	Wu et al., 2009	osa-miR166a-dfn	loc_os11g29890.1|13111.m02889|cdna	1	2.5	0.000508	0	21	0	1	0	0	0	1	1	1827	94	4.47e-08	21	2799	1	21	1818	1838	0.65	21	21	0	1828	NULL	0	NULL	0
osa-miR166	Os11g45899	4	203	-											retrotransposon protein, putative, unclassified	P	Wu et al., 2009	osa-miR166k	loc_os11g45899.1|13111.m04590|cdna	1	2.5	0.000104	0	19	0	1	0	0	0	1	1	201	96	1.36e-08	21	585	1	19	192	210	0.33	19	19	0	202	NULL	0	NULL	18.5
osa-miR166	Os12g41860	3	888	-	(I)	CDS	2.5	13.9	3839.9	888	2.274	II	ORF	Y	START domain containing protein, expressed	V	Wu et al., 2009; Li et al., 2010; Zhou et al., 2010	osa-miR166k	LOC_Os12g41860.1|13112.m04378|cDNA	1	2.5	0.000104	1	20	155	0	1080	0.1435	151	0	888	1	90	8.98e-07	21	3154	2	21	879	897	0.28	20	19	163	888	CCUGGUCCGGAUUCCAUUGG	151	CCUGGUCCGGAUUCCAUUGG	14.5
osa-miR166	Os12g43900	3	1340	-											retrotransposon protein, putative, LINE subclass	P	Wu et al., 2009	osa-miR166a-dfn	loc_os12g43900.1|13112.m04630|cdna	1	2	0.000157	0	20	0	1	0	0	0	1	1	1338	99	9.23e-10	21	2703	1	20	1329	1348	0.49	20	20	0	1339	NULL	0	NULL	0
osa-miR166	Os01g08520									589	0.081	III	ORF	Y	DUF581 domain containing protein, expressed	PARE	Zhou et al., 2010	osa-miR166k	LOC_Os01g08520.1|13101.m00892|cDNA	1	3.5	0.00137	1	22	0	1	123	0	18	2.53e-37	1594	1007	92	2.3e-07	21	1648	1	21	577	598	0.35	21	22	0	587	NULL	0	UGCUACACUACUUCUGCUGU	14
osa-miR167	Os02g06910				(I)	CDS	5	9.7	6967.8						auxin response factor 6, putative, expressed	PARE	Li et al., 2010	osa-miR167a-c	LOC_Os02g06910.1|13102.m00772|cDNA	1	4	0.0103	0	18	274	0	2826	0.097	274	0	3241	1	83	2.61e-06	21	3929	2	19	3231	3248	0.82	18	18	284	3241	GGCAGCUUGUAUUUGUUGAC	274	GGCAGCUUGUAUUUGUUGAC	0
osa-miR167	Os04g57610	4	2669	0_26_0(II)	(II)	CDS	4	1.7	2110.7	2669	0.934	II	ORF	Y	auxin response factor, putative, expressed	V	Wu et al., 2009; Li et al., 2010; Zhou et al., 2010; Liu et al., 2009	osa-miR167a-c	LOC_Os04g57610.1|13104.m06036|cDNA	2	3	0.00121	0	19	84	4.95e-114	4688	0.0179	396	0	3115	447	87	1.3e-07	21	3361	1	19	2658	2676	0.79	19	19	104	2669	GGCAGCUUGUAUUCGUCGAC	83	UAGACAUUAAACUUAGUUGA	0
osa-miR167	Os06g03830				(I)	CDS	6	40.4	1168.2						retinol dehydrogenase, putative, expressed	V	Li et al., 2010	osa-miR167a-c	LOC_Os06g03830.1|13106.m00326|cDNA	1	4	0.0103	0	19	43	2.62e-85	293	0.1468	92	9.95e-215	1237	140	82	5.35e-06	21	1505	3	21	1089	1107	0.72	19	19	46	1098	GGCAGCUUCAGGCUCCAGGU	43	AAAUUCAAAGAGAUUCAUCA	0
osa-miR167	Os06g46410				(I)	CDS	5	23.5	1055						auxin response factor, putative, expressed	PARE	Li et al., 2010	osa-miR167a-c	LOC_Os06g46410.1|13106.m04903|cDNA	1	4	0.0103	0	18	84	9.61e-128	3564	0.0236	83	9.61e-128	3205	1	83	2.61e-06	21	3745	2	19	3195	3212	0.85	18	18	102	3205	GGCAGCUUGUAUUCGUCGAC	83	GGCAGCUUGUAUUCGUCGAC	0
osa-miR167	Os07g29820	4	2880	-	(II)	CDS	4	1.4	661.2						NBS-LRR disease resistance protein, putative, expressed	V	Wu et al., 2009; Li et al., 2010; Liu et al., 2009	osa-miR167a-c	LOC_Os07g29820.1|13107.m02999|cDNA	1	2	0.000101	0	21	28	1.41e-35	1868	0.015	152	2.39E-317	3709	830	88	5.96e-08	21	3801	1	21	2869	2889	0.75	21	21	44	2880	GACAGCCUCAAAACAAUUGA	26	UGUACUUUUGUCAAUGGUUA	0
osa-miR167	Os07g33790				(I)	3'-UTR	3.5	4	1118.9						glutamate receptor 3.4 precursor, putative, expressed	PARE	Li et al., 2010	osa-miR167a-c	LOC_Os07g33790.1|13107.m03439|cDNA	1	3	0.00121	1	21	44	1.7e-79	1104	0.0399	44	1.7e-79	3430	1	81	1.08e-05	21	3865	1	21	3420	3439	0.88	21	20	48	3430	GGCAGCUUCAGAAACCCGGU	44	GGCAGCUUCAGAAACCCGGU	14
osa-miR167	Os12g41950				(I)	CDS	5	7.3	1805.5						auxin response factor, putative, expressed	PARE	Li et al., 2010	osa-miR167a-c	LOC_Os12g41950.1|13112.m04394|cDNA	3	4	0.0103	0	18	72	3.21e-147	967	0.0745	71	3.21e-147	3333	1	83	2.61e-06	21	3960	2	19	3323	3340	0.84	18	18	80	3333	GGCAGCUUGUAUUUGUCGAC	71	GGCAGCUUGUAUUUGUCGAC	0
osa-miR167	Os09g39420															P	Liu et al., 2009	osa-miR167a-c	LOC_Os09g39420.1|13109.m03951|cDNA	1	4	0.0103	0	20	4	0.00396	1143	0.0035	27	9.94e-43	3610	691	79	4.22e-05	21	3697	2	21	2910	2929	0.79	20	20	12	2920	GGCAGCUUCAUUGGCUUUGA	3	UCAGACGAUUAACUUAAUGU	13
osa-miR168	Os02g45070	0	574	-	(III)	CDS	0	0.5	966.3	720	0.162	III	ORF	Y	PINHEAD, putative, expressed	V	Wu et al., 2009; Li et al., 2010; Zhou et al., 2010	osa-miR168b	LOC_Os02g45070.1|13102.m05051|cDNA	1	0	4.4e-06	0	21	33	6.23e-30	7005	0.0047	729	0	3611	2892	110	1.41e-10	21	3883	1	21	709	729	0.18	21	21	33	720	CACCAAGCCUCACAAGACCA	33	AACGACCUAUAGUGUGUGUA	21
osa-miR168	Os02g58490				(III)	CDS	5	1.6	762.9						PINHEAD, putative, expressed	V	Li et al., 2010; Liu et al., 2009	osa-miR168a	LOC_Os02g58490.1|13102.m06772|cDNA	1	3.5	0.00824	0	20	30	7.82e-42	1909	0.0157	45	8.48e-70	3382	2927	86	1.14e-05	21	3647	2	21	446	465	0.12	20	20	30	456	CGCCAAGCAAUAAUGGAAGC	30	GGGGACUAUUGUUAUCAUGU	0
osa-miR168	Os04g40750	2	396	-											PINHEAD, putative, expressed	P	Wu et al., 2009	osa-miR168b	LOC_Os04g40750.1|13104.m03980|cDNA	1	2	0.000557	0	20	0	1	13	0	1	0.0155	625	230	97	7.8e-07	21	852	2	21	386	405	0.45	20	20	0	395	NULL	0	GAGAUGAGGAAGAGAGAGAA	15
osa-miR168	Os04g47870	1	678	-	(II)	CDS	1	0.5	2568.4	678	0.487	III	ORF	Y	PINHEAD, putative, expressed	V	Wu et al., 2009; Li et al., 2010; Zhou et al., 2010	osa-miR168b	LOC_Os04g47870.1|13104.m04864|cDNA	1	1	5.54e-05	0	20	107	3.46e-86	21994	0.0049	1556	0	3660	2983	106	2.22e-09	21	3812	1	20	667	686	0.17	20	20	113	678	CACCAAGCCCCACAUGUCCA	101	GUGACGCUGCAGAGCGUGAA	20
osa-miR168	Os06g42210	2	396	-											hypothetical protein	P	Wu et al., 2009	osa-miR168b	LOC_Os06g42210.1|13106.m04416|cDNA	1	2	0.000557	0	20	0	1	4	0	1	0.00537	625	230	97	7.8e-07	21	762	2	21	386	405	0.51	20	20	0	395	NULL	0	GAGAUGAGGAAGAGAGAGAA	15
osa-miR168	Os06g51310				(III)	CDS	6	0.25	76.3						PAZ domain containing protein, putative, expressed	PARE	Li et al., 2010	osa-miR168a	LOC_Os06g51310.2|13106.m05538|cDNA	1	4	0.0204	0	20	3	0.0046	1223	0.0025	116	5.56e-250	3435	2898	81	0.000366	21	3747	2	21	528	547	0.14	20	20	3	538	CUCCAAGCAAUGGAUGCUCC	3	UCAAAUAAGAAGUAUGCAAG	0
osa-miR168	Os01g16870														argonaute, putative, expressed	NA	NA (Jones-Rhoades et al., 2006)	osa-miR168b	LOC_Os01g16870.1|13101.m01884|cDNA	1	4.5	0.0538	2	21	7	0.0077	1231	0.0057	33	2.71e-51	3015	168	72	0.103	21	3128	1	21	2839	2857	0.91	21	19	30	2848	UGCCUCGCCUGCAUAACAAA	3	CUGAACCUGUUAGGAUAACU	0
osa-miR168	Os07g49000	3	687	-											DNAJ heat shock N-terminal domain-containing protein, putative, expressed	P	Wu et al., 2009	osa-miR168b	LOC_Os07g49000.1|13107.m05262|cDNA	1	3	0.00431	0	19	0	1	95	0	14	3.76e-32	2536	1850	93	8.6e-06	21	2582	2	20	677	695	0.26	19	19	0	686	NULL	0	UUUGUACAGAUUUCAAUUCA	14
osa-miR169	Os02g53620	3	999	0_7_0(II)	(I)	3'-UTR	2	35.3	6967.8	999	0.812	I	3'UTR	Y	nuclear transcription factor Y subunit, putative, expressed	V	Wu et al., 2009; Li et al., 2010; Zhou et al., 2010; Liu et al., 2009	osa-miR169fg	LOC_Os02g53620.1|13102.m06124|cDNA	1	2	3.74e-05	0	20	276	0	776	0.3557	274	0	999	1	91	2.39e-10	21	1159	1	20	988	1007	0.85	20	20	281	999	UCCUUGGCUUAAGUUUCAUG	274	UCCUUGGCUUAAGUUUCAUG	12
osa-miR169	Os03g07880	3.5	1004	0_311_1(I)	(I)	3'-UTR	3	53.5	51648.3	855	1.57	I	3'UTR	Y	nuclear transcription factor Y subunit, putative, expressed	V	Wu et al., 2009; Li et al., 2010; Zhou et al., 2010	osa-miR169h-m	LOC_Os03g07880.1|13103.m00883|cDNA	1	3	0.0017	1	21	2052	0	3773	0.5439	2031	0	855	1	85	1.25e-07	21	1200	1	20	843	863	0.7	20	21	2083	855	UCCUUGGCUUAUGUGUGGUG	2031	UCCUUGGCUUAUGUGUGGUG	12
osa-miR169	Os03g29760	3.5	1295	3_44_0(II)	(I)	3'-UTR	3	21.1	16351.5	1295	1.57	I	3'UTR	Y	nuclear transcription factor Y subunit, putative, expressed	PARE	Wu et al., 2009; Li et al., 2010; Zhou et al., 2010	osa-miR169d	LOC_Os03g29760.1|13103.m03411|cDNA	1	2.5	0.00066	0	19	653	0	3034	0.2152	643	0	1295	1	92	4.36e-08	21	1675	2	20	1285	1303	0.77	19	19	668	1295	UCCUUGGCUUAUGAAGUAUC	643	UCCUUGGCUUAUGAAGUAUC	18.5
osa-miR169	Os03g44540				(I)	3'-UTR	3	21	12715	1729	7.877	II	3'UTR	Y	nuclear transcription factor Y subunit, putative, expressed	V	Li et al., 2010; Zhou et al., 2010	osa-miR169n-o	LOC_Os03g44540.1|13103.m04794|cDNA	1	2	0.000459	0	20	505	0	2377	0.2125	500	0	1729	1	89	1.11e-08	21	2188	1	20	1718	1737	0.79	20	20	518	1729	UUCUUGGCUCUUUACUUGCA	500	UUCUUGGCUCUUUACUUGCA	12
osa-miR169	Os03g48970				(I)	3'-UTR	3	23.6	18843.6	1247	0.67	I	3'UTR	Y	nuclear transcription factor Y subunit, putative, expressed	PARE	Li et al., 2010; Zhou et al., 2010	osa-miR169d	LOC_Os03g48970.2|13103.m05296|cDNA	1	2.5	0.00066	0	20	744	0	3135	0.2373	741	0	1776	1	89	3.76e-07	21	2123	1	20	1765	1784	0.83	20	20	765	1776	UUCUUGGCUUUCUAUCCCAC	741	UUCUUGGCUUUCUAUCCCAC	17.5
osa-miR169	Os07g06470	2.5	848	0_1_0(III)	(I)	3'-UTR	2	55.3	2314.1	1436	0.406	I	3'UTR	Y	nuclear transcription factor Y subunit, putative, expressed	PARE	Wu et al., 2009; Li et al., 2010; Zhou et al., 2010	osa-miR169d	LOC_Os07g06470.1|13107.m00616|cDNA	1	2	0.000206	0	20	92	1.08e-246	156	0.5897	91	1.08e-246	1436	1	94	9.91e-09	21	1587	2	21	1426	1445	0.9	20	20	94	1436	UCCUUGGCUGUAGUAGUAGU	91	UCCUUGGCUGUAGUAGUAGU	19
osa-miR169	Os07g41720	3.5	1180	0_39_2(II)	(I)	3'-UTR	3	35.5	9078.5	1180	4.466	I	3'UTR	Y	nuclear transcription factor Y subunit, putative, expressed	PARE	Wu et al., 2009; Li et al., 2010; Zhou et al., 2010	osa-miR169d	LOC_Os07g41720.1|13107.m04352|cDNA	1	2.5	0.00066	0	19	360	0	1003	0.3589	357	0	1180	1	92	4.36e-08	21	1431	2	20	1170	1188	0.82	19	19	371	1180	UCCUUGGCUUAUGAAAAUAC	357	UCCUUGGCUUAUGAAAAUAC	18.5
osa-miR169	Os12g42400	3	1267	0_556_7(I)	(I)	3'-UTR	3	19.1	5467.4	1267	3.167	II	3'UTR	Y	nuclear transcription factor Y subunit, putative, expressed	V	Wu et al., 2009; Li et al., 2010; Liu et al., 2009; Zhou et al., 2010	osa-miR169n-o	LOC_Os12g42400.2|13112.m04452|cDNA	1	1.5	0.000157	0	21	217	0	1089	0.1993	215	0	1213	1	91	2.22e-09	21	1697	1	21	1202	1222	0.71	21	21	221	1213	UUCUUGGCUGAUCGGUUCCG	215	UUCUUGGCUGAUCGGUUCCG	12.5
osa-miR1851	Os01g61520	1	381	-											hypothetical protein	P	Wu et al., 2009	osa-miR1851	LOC_Os01g61520.1|13101.m06550|cDNA	1	0.5	4.6e-06	0	21	0	1	1	0	1	0.00242	377	3	106	1.63e-11	21	432	1	21	370	390	0.86	21	21	1	380	NULL	0	UGCCAUCCCGGACGGAAAUG	20.5
osa-miR1851	Os03g52030	4	53	-											conserved hypothetical protein	P	Wu et al., 2009	osa-miR1851	loc_os03g52030.1|13103.m05668|cdna	1	2	0.000239	0	21	0	1	0	0	0	1	1	51	91	1.53e-06	21	444	1	21	42	62	0.09	21	21	0	52	NULL	0	NULL	0
osa-miR1858	Os03g56060									105	0.005	III	5'UTR		CSLC9	PARE	Zhou et al., 2010
osa-miR1858	Os01g59720									877	0.041	III	3'UTR		expressed protein	PARE	Zhou et al., 2010
osa-miR1859	Os02g43780	4	393	-											hAT dimerisation domain-containing protein, putative	P	Wu et al., 2009	osa-miR1859	loc_os02g43780.1|13102.m04863|cdna	1	2	0.000209	0	22	0	1	0	0	0	1	1	390	91	6.69e-07	22	2346	1	22	381	402	0.16	22	22	0	391	NULL	0	NULL	0
osa-miR1860-3	Os09g36100	3.5	1166	-											expressed protein	P	Wu et al., 2009	osa-miR1860-3p	LOC_Os09g36100.1|13109.m03547|cDNA	1	3	0.00122	0	21	0	1	1826	0	38	3.47e-46	1597	432	87	7.14e-08	22	1863	2	22	1155	1175	0.62	21	21	1	1165	NULL	0	UGCGACAGCCUUCCUGCUUC	12.5
osa-miR1861	Os01g63810	3.5	676	-											starch binding domain containing protein, putative, expressed	P	Wu et al., 2009	osa-miR1861c	LOC_Os01g63810.1|13101.m06847|cDNA	1	3	0.000304	1	23	0	1	374	0	7	8.83e-10	1582	908	94	1.35e-10	22	2130	1	22	663	685	0.31	22	23	3	674	NULL	0	UAGAAUAAGAGCCAGGAAAA	18.5
osa-miR1861	Os05g51790	3.5	545	-											RecF/RecN/SMC N terminal domain containing protein, expressed	V	Wu et al., 2009; Zhu et al., 2008	osa-miR1861hj	LOC_Os05g51790.1|13105.m05600|cDNA	1	2.5	0.00048	0	22	0	1	1053	0	76	1.15e-154	3433	2845	94	1.29e-06	22	3704	1	22	578	599	0.16	22	22	0	588	NULL	0	CUGGACUGCUAGCCAGCUGC	0
osa-miR1861	Os02g52560	3	1694	-											xyloglucan fucosyltransferase, putative, expressed	P	Wu et al., 2009	osa-miR1861n	LOC_Os02g52560.1|13102.m05993|cDNA	1	2	7.01e-05	0	22	0	1	676	0	15	1.11e-20	2179	473	96	1.88e-08	22	2206	1	22	1696	1717	0.77	22	22	3	1706	NULL	0	ACACACACGCAAACAGAUUC	0
osa-miR1861	Os03g03710	3	854	-											ribonuclease protein, putative, expressed	P	Wu et al., 2009	osa-miR1861n	LOC_Os03g03710.1|13103.m00367|cDNA	1	3	0.000824	0	21	2	0.302	1091	0.0018	27	4.52e-41	3011	2158	91	1.02e-06	22	3060	1	21	842	862	0.28	21	21	8	853	CCACAAGAUCAAUGGCAUGA	1	UACACAAAUUUGCUGAUUAC	17.5
osa-miR1862	Os02g37694	3.5	1104	-											expressed protein	P	Wu et al., 2009	osa-miR1862abc	LOC_Os02g37694.1|13102.m04124|cDNA	1	3	0.000117	0	22	0	1	38	0	2	9.81e-05	420	682	97	2.66e-09	24	2684	3	24	1092	1113	0.41	22	22	0	1102	NULL	0	CGGUAGGGCUUGCAGCACAA	20
osa-miR1862	Os07g28260	4	2175	-											expressed protein	P	Wu et al., 2009	osa-miR1862abc	LOC_Os07g28260.5|13107.m02826|cDNA	1	2.5	3.26e-05	0	24	1	0.191	913	0.0011	12	1.32e-17	2154	71	97	2.66e-09	24	4325	1	24	2072	2095	0.48	24	24	6	2085	ACCAACAUUGUACGGAUGUG	1	GUUUAUUUUGGGACAGAGGG	18
osa-miR1862	Os02g30730	3.5	2798	-											SART-1 family protein, putative, expressed	P	Wu et al., 2009	osa-miR1862e	LOC_Os02g30730.1|13102.m03358|cDNA	1	2.5	0.000194	0	24	1	0.337	1264	0.0008	42	1.56e-68	2551	167	96	1.35e-08	24	3090	1	24	2707	2730	0.88	24	24	20	2718	AAAACAAAUCUAGUAUAUGA	1	CUGUACUUACAAGGCUGCAC	12
osa-miR1862	Os04g31120	4	2476	-											OsFBK14 - F-box domain and kelch repeat containing protein, expressed	P	Wu et al., 2009	osa-miR1862e	LOC_Os04g31120.6|13104.m02965|cDNA	1	2	6.49e-05	0	24	12	0.148	6218	0.0019	91	5.07e-102	2095	133	100	5.69e-10	24	2262	1	24	1951	1974	0.86	24	24	137	1964	AACAAAUCUAGAAUUAUAUG	5	UGGAACUCUGUUUAUAUGUG	12
osa-miR1862	Os05g37910	4	1391	-											phosphatidic acid phosphatase-related, putative, expressed	P	Wu et al., 2009	osa-miR1862d	LOC_Os05g37910.2|13105.m03954|cDNA	1	2	9.42e-05	0	24	0	1	1492	0	39	3.8e-48	781	607	96	8.76e-09	24	1555	1	24	1377	1400	0.89	24	24	0	1388	NULL	0	UCCGGGCCCAAACUACCAUU	19
osa-miR1863	Os05g13804	4	49	-											expressed protein	P	Wu et al., 2009	osa-miR1863	LOC_Os05g13804.1|13105.m01447|cDNA	1	2	2.66e-05	1	23	0	1	7	0	1	0.00431	6	41	98	1.58e-09	24	1642	1	23	36	57	0.02	23	22	0	47	NULL	0	UGAUCCACGUUACACAGUAU	20
osa-miR1864	Os01g14020	4	288	-											expressed protein	P	Wu et al., 2009	osa-miR1864	LOC_Os01g14020.1|13101.m01542|cDNA	1	3	1.06e-05	0	24	0	1	249	0	7	6.04e-09	938	653	90	7.57e-08	24	1075	1	24	274	297	0.25	24	24	4	285	NULL	0	UGUACUUUGCUAACACAUCA	17
osa-miR1866	Os04g33310	4	1352	-											expressed protein	P	Wu et al., 2009
osa-miR1867	Os10g30550	4	2337	-											tRNA methyltransferase, putative, expressed	P	Wu et al., 2009	osa-miR1867	LOC_Os10g30550.1|13110.m02631|cDNA	1	3	0.00033	0	24	0	1	186	0	27	2.4e-60	2520	186	92	1.53e-07	24	2568	1	24	2323	2346	0.9	24	24	5	2334	NULL	0	CCAAACCUUAUCAUCCUCAU	0
osa-miR1871	Os06g19610	3.5	731	-											oxidoreductase, short chain dehydrogenase/reductase family, putative	P	Wu et al., 2009	osa-miR1871	LOC_Os06g19610.1|13106.m02093|cDNA	1	3.5	0.0014	1	25	0	1	15	0	5	3.79e-12	598	130	95	2.6e-09	24	972	1	24	716	740	0.74	24	25	0	728	NULL	0	CCGCUCUACUCCGUCUACGC	0
osa-miR1871	Os08g02870	4	309	-											hypothetical protein	P	Wu et al., 2009	osa-miR1871	LOC_Os08g02870.1|13108.m00231|cDNA	1	3.5	0.0014	1	24	0	1	2	0	1	0.00379	39	267	93	1.4e-08	24	546	1	23	294	317	0.54	23	24	0	306	NULL	0	UCCUGCUCCUGCAACUGAAU	14.5
osa-miR1872	Os06g46910	3.5	221	-											ZOS6-07 - C2H2 zinc finger protein, expressed	P	Wu et al., 2009	osa-miR1872	LOC_Os06g46910.1|13106.m04965|cDNA	1	3.5	0.000784	0	23	0	1	10	0	2	8.64e-06	534	315	90	3.39e-07	24	2298	1	23	207	229	0.09	23	23	0	219	NULL	0	CCGCCGCCGCCGCCGGCGAA	16.5
osa-miR1873	Os05g01790	2	1125	-											expressed protein	P	Wu et al., 2009	osa-miR1873	LOC_Os05g01790.1|13105.m00125|cDNA	1	4	0.00078	0	21	4	1.37e-09	19	0.2105	4	1.37e-09	1161	1	98	1.28e-10	24	1314	4	24	1150	1170	0.88	21	21	5	1161	ACCAUGUUGAUUAGAUCGGG	4	ACCAUGUUGAUUAGAUCGGG	20
osa-miR1874-3	Os02g20950	3	460	-											expressed protein	P	Wu et al., 2009	osa-miR1874-3p	LOC_Os02g20950.1|13102.m02348|cDNA	1	2	5.06e-06	0	24	0	1	1327	0	177	0	2299	1842	108	1.86e-12	24	2330	1	24	446	469	0.19	24	24	9	457	NULL	0	UACAACUACUCGGCGCAUCG	12
osa-miR1879	Os05g28110	3.5	2219	-											retrotransposon protein, putative, unclassified	P	Wu et al., 2009	osa-miR1879	LOC_Os05g28110.1|13105.m02892|cDNA	1	2.5	0.000236	0	24	0	1	8	0	2	2.11e-06	2364	148	102	9.32e-08	24	3663	1	24	2205	2228	0.6	24	24	1	2216	NULL	0	CUACAACAUUCCCAUUCCCC	0
osa-miR1879	Os05g33060	3	443	-											conserved hypothetical protein	P	Wu et al., 2009	osa-miR1879	LOC_Os05g33060.1|13105.m03412|cDNA	1	3	0.000685	1	23	0	1	2	0	2	4.25e-06	437	4	95	1.12e-05	24	504	2	24	431	452	0.86	23	22	2	441	NULL	0	CCCCUAAACCAAACACCCCU	15
osa-miR1879	Os09g15389	4	825	-											expressed protein	P	Wu et al., 2009	osa-miR1879	LOC_Os09g15389.2|13109.m01453|cDNA	2	3	0.000685	1	24	0	1	185	0	9	1.97e-16	1557	735	98	1.54e-06	24	2428	1	23	810	833	0.33	23	24	0	822	NULL	0	UGCGAGUCUAGCUGGCAAUA	12
osa-miR1883	Os12g15260	3	314	-											hypothetical protein	P	Wu et al., 2009	osa-miR1883ab	loc_os12g15260.1|13112.m01611|cdna	1	2	2.68e-05	0	24	0	1	0	0	0	1	1	310	106	1.65e-10	24	330	1	24	300	323	0.91	24	24	0	311	NULL	0	NULL	12
osa-miR1884	Os01g59720	2	845	2_1_1(II)											expressed protein	PARE	Wu et al., 2009	osa-miR1884b	LOC_Os01g59720.1|13101.m06350|cDNA	1	1.5	3.45e-05	0	23	2	0.0499	49	0.0408	4	2.42e-07	887	8	106	4.42e-15	24	977	2	24	868	890	0.89	23	23	29	880	CGUCAUACAUUAAAAUACGG	1	CAUUAAAAUACGGAGGGAGU	22.5
osa-miR1884	Os01g64520	3	1505	0_1_0(III)											uricase, putative, expressed	PARE	Wu et al., 2009	osa-miR1884b	LOC_Os01g64520.1|13101.m06943|cDNA	1	2	9.79e-05	0	23	1	0.707	1906	0.0005	36	9.95e-40	1466	22	102	1.86e-13	24	1570	2	24	1477	1499	0.94	23	23	19	1489	CGUCAUAUAUUAAAAAACGG	1	AACAUGUGAGAAAAAGUCAA	22
osa-miR1884	Os01g73250	4	1127	-											abscisic stress-ripening, putative, expressed	P	Wu et al., 2009	osa-miR1884b	LOC_Os01g73250.1|13101.m07995|cDNA	1	2.5	0.000266	0	23	1	0.786	2036	0.0005	48	1.1e-53	645	480	99	3.01e-12	24	1340	2	24	1114	1136	0.83	23	23	27	1126	CGUCAAACAUUUUGGGAUGG	1	CCCCAAAUUAUUAAUAAUCC	16.5
osa-miR1884	Os02g22610	2.5	1005	2_1_1(I)						1005	0.047	III	3'UTR		transposon protein, putative, CACTA, En/Spm sub-class	PARE	Wu et al., 2009; Zhou et al., 2010	osa-miR1884b	LOC_Os02g22610.1|13102.m02541|cDNA	1	2	9.79e-05	0	23	2	0.0109	15	0.1333	3	1.78e-07	993	10	102	1.86e-13	24	1383	2	24	992	1014	0.72	23	23	15	1004	CGUCAUACAUUAAAAUACGG	1	AAAGUCAAUGGCGUCAUACA	22
osa-miR1884	Os02g49870	4	1146	-											expressed protein	P	Wu et al., 2009	osa-miR1884b	LOC_Os02g49870.1|13102.m05664|cDNA	1	2.5	0.000266	0	23	1	0.435	1292	0.0008	17	1.08e-19	823	321	99	3.01e-12	24	2282	2	24	1133	1155	0.5	23	23	15	1145	CGUCAAACAUUUUGGGAUGG	1	ACGUGUAGAUCGAAUUAAUA	16.5
osa-miR1884	Os03g10250	4	18	1_4_1(I)											expressed protein	PARE	Wu et al., 2009	osa-miR1884b	LOC_Os03g10250.1|13103.m01144|cDNA	1	2.5	0.000266	0	23	10	5.61e-10	62	0.1613	15	6.46e-35	1524	1508	97	1.88e-11	24	1640	2	24	5	27	0	23	23	27	17	CGUCAUCUAUUAAAAAACGG	5	GCUGAGUCCGUUGUUAUAUC	18
osa-miR1884	Os03g19380	2	851	2_1_1(II)						869	0.041	III	3'UTR		calvin cycle protein CP12, putative, expressed	PARE	Wu et al., 2009; Zhou et al., 2010	osa-miR1884b	LOC_Os03g19380.1|13103.m02318|cDNA	1	1.5	3.45e-05	0	23	2	0.877	2069	0.001	198	2.43E-312	441	430	106	4.42e-15	24	1005	2	24	860	882	0.86	23	23	29	872	CGUCAUACAUUAAAAUACGG	1	GAGUGCCGCACCUACGAAGA	22.5
osa-miR1884	Os03g62330	3	665	-											expressed protein	P	Wu et al., 2009	osa-miR1884b	LOC_Os03g62330.1|13103.m06881|cDNA	1	2	9.79e-05	0	23	0	1	75	0	3	9.38e-05	473	190	101	4.73e-13	24	897	2	24	652	674	0.73	23	23	7	663	NULL	0	UUUGACGCCGUUGACUUUUU	17
osa-miR1884	Os04g09900	3.5	364	-											ent-kaurene synthase, chloroplast precursor, putative, expressed	P	Wu et al., 2009	osa-miR1884a	LOC_Os04g09900.2|13104.m00882|cDNA	1	2	2.91e-05	0	22	0	1	5001	0	47	2.36e-50	2701	2343	96	1.57e-10	22	2996	1	22	348	369	0.12	22	22	0	358	NULL	0	CCCGACCUUUAUAGAAUAAA	18
osa-miR1884	Os04g58730	4	375	-											AT hook motif domain containing protein, expressed	P	Wu et al., 2009	osa-miR1884a	LOC_Os04g58730.1|13104.m06179|cDNA	1	3	0.000437	0	22	0	1	2287	0	132	8.85e-249	3044	2675	82	2.33e-05	22	3379	1	22	359	380	0.11	22	22	0	369	NULL	0	CCAUAUGUGCUCCAGAAAUU	13
osa-miR1884	Os06g48240	1	1673	-											AAA ATPase, putative, expressed	P	Wu et al., 2009	osa-miR1884b	LOC_Os06g48240.1|13106.m05129|cDNA	1	0.5	3.79e-06	0	24	3	0.000371	47	0.0638	4	2.13e-08	1451	219	110	1.03e-16	24	1711	1	24	1659	1682	0.97	24	24	16	1671	GCGUCAUACAUUAAAAUAUG	2	ACGCCGGCGGACGUCGCCGA	23.5
osa-miR1884	Os07g35870	4	772	-											basic helix-loop-helix DND-binding domain containing protein, expressed	P	Wu et al., 2009	osa-miR1884a	LOC_Os07g35870.2|13107.m03678|cDNA	1	4.5	0.0133	0	19	0	1	694	0	19	2.97e-29	2513	1746	81	4.88e-05	22	2726	4	22	759	777	0.28	19	19	0	767	NULL	0	GUGAACUGACGAAAGAUGAC	0
osa-miR1884	Os09g30454	4	1197	-											OsWAK87 - OsWAK receptor-like protein kinase, expressed	P	Wu et al., 2009	osa-miR1884b	LOC_Os09g30454.1|13109.m03050|cDNA	1	2.5	0.000266	0	23	1	0.122	403	0.0025	11	3.46e-18	2906	1711	99	3.01e-12	24	3121	2	24	1184	1206	0.38	23	23	17	1196	CGUCAAACAUUUAGGGAUGG	1	ACUACUAGCAAGCUAUACAA	16.5
osa-miR1884	Os09g33710	2	1802	-											Os9bglu33 - beta-glucosidase homologue, similar to G. max hydroxyisourate hydrolase, expressed	P	Wu et al., 2009	osa-miR1884b	LOC_Os09g33710.1|13109.m03361|cDNA	1	1.5	3.45e-05	0	23	2	0.00964	290	0.0069	6	1.13e-08	1632	168	106	4.42e-15	24	2006	2	24	1789	1811	0.89	23	23	12	1801	CGUCAUACAUUAAAGGCAAA	2	AACGUUUGACCAUUCGUCUU	22.5
osa-miR1884	Os11g34460	4	1602	-											OsFBO10 - F-box and other domain containing protein, expressed	P	Wu et al., 2009	osa-miR1884b	LOC_Os11g34460.2|13111.m03348|cDNA	1	2.5	0.000266	0	23	1	0.0914	366	0.0027	53	4.38e-126	3613	2013	99	3.01e-12	24	3837	2	24	1589	1611	0.41	23	23	26	1601	CGUCAAACAUUUUGGGAUGG	1	GAAGAUGAGUGAUUCCCAAC	16.5
osa-miR1884	Os11g34910	4	2822	2_1_0(II)											expressed protein	PARE	Wu et al., 2009	osa-miR1884b	LOC_Os11g34910.1|13111.m03395|cDNA	1	3	0.000691	0	23	3	0.055	249	0.012	13	6.82e-27	3564	744	93	6.89e-10	24	4417	2	24	2809	2831	0.64	23	23	3	2820	ACGUCAUACAUUAAAAUACG	1	AUGAACAAUUGGGCAUUGGA	0
osa-miR2101	Os04g42090									1903	0.406	II	3'UTR		CPuORF7	PARE	Zhou et al., 2010
osa-miR2862	Os11g42420	3	372	-											nuclear pore protein 84/107 containing protein, expressed	P	Wu et al., 2009	osa-miR2862	LOC_Os11g42420.1|13111.m04216|cDNA	1	2.5	0.000395	1	22	0	1	378	0	9	1.88e-15	1881	1510	92	1.26e-07	21	3884	1	21	361	382	0.09	21	22	0	371	NULL	0	UUGCUGUUGGUGAUCUCAUC	15.5
osa-miR319	Os01g59660	4	1358	-											MYB family transcription factor, putative, expressed	P	Wu et al., 2009	osa-miR319a	LOC_Os01g59660.1|13101.m06342|cDNA	1	3	0.000865	0	19	1412	0	4582	0.3082	1391	0	1271	2	82	0.000273	20	2215	2	20	1261	1279	0.57	19	19	1425	1271	UCACUCCAAGAUACUGAAUC	1391	UCACUCCAAGAUACUGAAUC	0
osa-miR319	Os03g57190	2.5	1189	0_1_0(III)						1192	0.974	II	ORF	Y	TCP family transcription factor, putative, expressed	PARE	Wu et al., 2009; Zhou et al., 2010	osa-miR319a	LOC_Os03g57190.1|13103.m06269|cDNA	1	1.5	9.48e-06	1	20	0	1	101	0	14	9.77e-30	1695	504	88	8.28e-06	20	1857	1	20	1183	1201	0.64	20	19	0	1191	NULL	0	UCGAACAAGAAUAAGCGUGU	14
osa-miR319	Os07g05720	2.5	1339	0_1_0(III)						1340	5.36	I	ORF	Y	TCP family transcription factor, putative, expressed	V	Wu et al., 2009; Zhou et al., 2010	osa-miR319a	LOC_Os07g05720.1|13107.m00533|cDNA	1	1.5	9.48e-06	1	20	1	0.211	496	0.002	31	1.63e-54	1898	559	88	8.28e-06	20	2109	1	20	1331	1349	0.63	20	19	1	1340	UUCAGUCCAAUUCGCAGUCU	1	UGGAUGCAUGCGGCUCUGGA	14
osa-miR319	Os12g42190	3.5	857	-						857	2.03	II	ORF	N	transposon protein, putative, unclassified, expressed	V	Wu et al., 2009; Zhou et al., 2010	osa-miR319a	LOC_Os12g42190.1|13112.m04429|cDNA	1	2.5	0.000212	0	19	0	1	187	0	16	2.26e-28	1304	448	87	1.53e-05	20	1419	2	20	848	866	0.6	19	19	0	856	NULL	0	CUUGACUGUGUUGUGAUUCA	0
osa-miR319	Os01g55100									1313	1.218	I	ORF	Y	TCP family transcription factor	V	Zhou et al., 2010	osa-miR319a	LOC_Os01g55100.1|13101.m05799|cDNA	1	2.5	0.000212	1	20	0	1	106	0	8	1.02e-15	1742	430	81	0.000465	20	2045	1	20	1304	1322	0.64	20	19	0	1312	NULL	0	ACUAGGCAGCUGUUGCUGUU	12.5
osa-miR393	Os03g36080	3.5	732	-	(II)	CDS	3	1.7	432.3						expressed protein	PARE	Wu et al., 2009; Li et al., 2010	osa-miR393	LOC_Os03g36080.1|13103.m03952|cDNA	1	3.5	0.00313	0	20	26	4.67e-16	991	0.0262	36	1.13e-43	878	138	82	3.49e-05	21	1056	2	21	731	750	0.69	20	20	54	742	CCCUUUGGAAAUAUCGAGCG	17	GGUUUGUACGGAGUAUAUAU	14
osa-miR393	Os04g32460	2.5	2235	0_7_2(II)	(I)	CDS	1	7.9	4984.3	2235	2.233	II	ORF	Y	OsFBL16 - F-box domain and LRR containing protein, expressed	PARE	Wu et al., 2009; Li et al., 2010; Zhou et al., 2010	osa-miR393	LOC_Os04g32460.1|13104.m03107|cDNA	1	1	6.93e-06	1	21	205	0	2466	0.0831	229	0	2894	660	92	4.37e-08	21	3020	1	21	2225	2244	0.74	21	20	224	2235	UCCCUUUGGAUGUCAUCUUG	196	CGGGACGUUUCGGGGACGAU	18
osa-miR393	Os04g58734	2.5	296	-	(III)	5'-UTR	2.5	1.4	330.6						expressed protein	V	Wu et al., 2009; Li et al., 2010	osa-miR393	LOC_Os04g58734.1|13104.m06181|cDNA	1	1.5	2.69e-05	0	21	14	4.01e-10	948	0.0148	72	5.63e-108	299	4	93	2.12e-08	21	1026	1	21	285	305	0.28	21	21	122	296	UCCCUUUGGAAUUUUCCUCU	12	CUUUGGAAUUUUCCUCUUGC	0
osa-miR393	Os05g05800	2.5	1694	0_21_1(I)	(I)	CDS	1	54.6	68660.9	1708	11.125	I	ORF	Y	OsFBL21 - F-box domain and LRR containing protein, expressed	V	Wu et al., 2009; Li et al., 2010; Zhou et al., 2010	osa-miR393	LOC_Os05g05800.1|13105.m00614|cDNA	1	1	6.93e-06	1	21	2787	0	4944	0.5637	2700	0	1708	1	92	4.37e-08	21	1941	1	21	1698	1717	0.87	21	20	2848	1708	UCCCUUUGGAUGUCGUCGUG	2700	UCCCUUUGGAUGUCGUCGUG	18
osa-miR396	Os01g32750				(III)	CDS	3	0.2	50.9						TATA binding protein-associated factor, putative, expressed	PARE	Li et al., 2010	osa-miR396ab	LOC_Os01g32750.1|13101.m03302|cDNA	1	2	0.000657	0	21	2	0.0871	1098	0.0018	50	2.16e-81	2217	1628	92	1.81e-08	21	2260	1	21	579	599	0.26	21	21	4	590	AGCUGUGGGACACAAGGAUC	2	UUGAACCUUACUGAUUAAGC	16
osa-miR396	Os01g44230				(III)	CDS	3.5	0.3	254.3	2106	0.65	II	ORF	Y	transcription factor X1, putative, expressed	PARE	Li et al., 2010; Zhou et al., 2010	osa-miR396ab	LOC_Os01g44230.1|13101.m04585|cDNA	1	3	0.00446	2	21	17	3.38e-07	3021	0.0056	16	1.16e-13	2342	237	76	0.000879	21	2688	1	21	2097	2115	0.78	21	19	57	2106	AGCUGUGGAACUUCAAGGAU	10	UUGGACACAAAAUAAGUUGG	14
osa-miR396	Os02g45570	1	640	-	(I)	CDS	1	8.5	101.7	640	6.09	I	ORF	Y	growth regulating factor protein, putative, expressed	PARE	Wu et al., 2009; Li et al., 2010; Zhou et al., 2010	osa-miR396de	LOC_Os02g45570.1|13102.m05112|cDNA	1	1	2.25e-06	0	21	4	2.22e-07	45	0.0889	4	2.22e-07	640	1	97	1.5e-10	21	916	1	21	629	649	0.69	21	21	4	640	AGCCUGUGGAAGCCUCCGCG	4	AGCCUGUGGAAGCCUCCGCG	19
osa-miR396	Os02g47280	1	678	0_12_0(I)	(I)	CDS	1	21.7	432.3	678	4.101	I	ORF	Y	growth-regulating factor, putative, expressed	PARE	Wu et al., 2009; Li et al., 2010; Zhou et al., 2010	osa-miR396de	LOC_Os02g47280.1|13102.m05321|cDNA	1	1	2.25e-06	0	21	17	7.18e-39	78	0.2179	17	7.18e-39	678	1	97	1.5e-10	21	1721	1	21	667	687	0.39	21	21	17	678	AGCCUGUGGAAACGCAGCUG	17	AGCCUGUGGAAACGCAGCUG	19
osa-miR396	Os02g53690	1	581	-	(III)	CDS	1	0.7	25.4	581	0.568	I	ORF	Y	growth regulating factor protein, putative, expressed	PARE	Wu et al., 2009; Li et al., 2010; Zhou et al., 2010	osa-miR396de	LOC_Os02g53690.1|13102.m06134|cDNA	1	1	2.25e-06	0	21	1	0.0658	127	0.0079	4	8.1e-07	1824	1244	97	1.5e-10	21	1884	1	21	570	590	0.3	21	21	1	581	AGCCUGUGGAAAUGUCCUUG	1	GCCUGUGAUAGUACUCGCUC	19
osa-miR396	Os03g47140	1	958	-	(I)	CDS	1	39.1	1729.2	958	17.134	I	ORF	Y	growth regulating factor protein, putative, expressed	PARE	Wu et al., 2009; Li et al., 2010; Zhou et al., 2010	osa-miR396de	LOC_Os03g47140.1|13103.m05075|cDNA	1	1	2.25e-06	0	21	68	2.01e-175	173	0.3931	68	2.01e-175	958	1	97	1.5e-10	21	1975	1	21	947	967	0.48	21	21	68	958	AGCCUGUGGAAAACCAAAGU	68	AGCCUGUGGAAAACCAAAGU	19
osa-miR396	Os03g51970	3	430	-	(III)	CDS	3	0.42	50.9	430	10.151	I	ORF	Y	growth-regulating factor, putative, expressed	PARE	Wu et al., 2009; Li et al., 2010; Zhou et al., 2010	osa-miR396de	LOC_Os03g51970.1|13103.m05661|cDNA	1	2	4.66e-05	0	21	2	0.0299	479	0.0042	69	7.86e-141	1646	1217	88	2.45e-07	21	1811	1	21	419	439	0.23	21	21	3	430	AGCAUGUGGAAGGCCAGCCU	2	UUGGAUCUUGACGUGAUAUG	0
osa-miR396	Os04g24190	3	838	-											growth-regulating factor 11, putative	P	Wu et al., 2009	osa-miR396de	loc_os04g24190.1|13104.m02254|cdna	1	3	0.000707	0	18	0	1	0	0	0	1	1	836	88	2.45e-07	21	1536	4	21	830	847	0.54	18	18	0	837	NULL	0	NULL	18
osa-miR396	Os04g48510	3	869	-	(III)	CDS	5	16.7	25.4	869	0.406	I	ORF	Y	growth regulating factor protein, putative, expressed	PARE	Wu et al., 2009; Li et al., 2010; Zhou et al., 2010	osa-miR396de	LOC_Os04g48510.1|13104.m04940|cDNA	1	2	4.66e-05	0	21	1	0.00389	6	0.1667	1	0.00389	869	1	88	2.45e-07	21	1559	1	21	858	878	0.55	21	21	1	869	AGCCUAUGGAAGCCUCUGCA	1	AGCCUAUGGAAGCCUCUGCA	14
osa-miR396	Os04g51190	1	546	-	(III)	CDS	1	1.5	406.9	546	2.22	I	ORF	Y	growth-regulating factor, putative, expressed	PARE	Wu et al., 2009; Li et al., 2010; Zhou et al., 2010	osa-miR396de	LOC_Os04g51190.1|13104.m05212|cDNA	1	1	2.25e-06	0	21	16	1.06e-16	1094	0.0146	130	4.19e-243	1460	915	97	1.5e-10	21	1546	1	21	535	555	0.35	21	21	16	546	AGCCUGUGGAAGCGCAGCUC	16	UGUACUUGAUGUCGAAACCU	19
osa-miR396	Os06g02560	1	616	0_41_1(II)	(I)	CDS	1	50.4	15919.2	616	7.011	I	ORF	Y	growth-regulating factor, putative, expressed	PARE	Wu et al., 2009; Li et al., 2010; Zhou et al., 2010	osa-miR396de	LOC_Os06g02560.2|13106.m00187|cDNA	1	1	2.25e-06	0	21	631	0	1047	0.6027	626	0	616	1	97	1.5e-10	21	1540	1	21	605	625	0.39	21	21	633	616	AGCCUGUGGAAUCCAAGACC	626	AGCCUGUGGAAUCCAAGACC	19
osa-miR396	Os06g10310	1	293	-						434	0.325	I	ORF	Y	growth regulating factor protein, putative, expressed	PARE	Wu et al., 2009; Zhou et al., 2010	osa-miR396de	LOC_Os06g10310.1|13106.m01116|cDNA	1	1	2.25e-06	0	21	0	1	5	0	1	0.00446	890	457	97	1.5e-10	21	1139	1	21	423	443	0.37	21	21	0	433	NULL	0	CCGACCUCGCCAUCGCCGGC	19
osa-miR396	Os06g29430				(I)	CDS	7	4.2	584.9						cytidine and deoxycytidylate deaminase zinc-binding region family protein, expressed	PARE	Li et al., 2010	osa-miR396de	LOC_Os06g29430.1|13106.m03039|cDNA	1	4	0.00743	0	20	23	5.57e-46	549	0.0419	23	5.57e-46	2999	1	75	0.00172	21	5292	2	21	2989	3008	0.56	20	20	24	2999	AGCCUGUGAAUGAAAGCUUG	23	AGCCUGUGAAUGAAAGCUUG	0
osa-miR396	Os11g35030	3.5	880	0_7_0(I)	(I)	CDS	4	26	2517.6	880	3.248	I	ORF	Y	growth regulating factor protein, putative, expressed	V	Wu et al., 2009; Li et al., 2010; Zhou et al., 2010	osa-miR396ab	LOC_Os11g35030.1|13111.m03408|cDNA	1	3	0.00446	1	20	99	2.36e-226	385	0.2571	99	2.36e-226	880	0	84	6.11e-06	21	1708	3	21	871	890	0.51	19	20	104	880	AGCAUGUGGAAGGCCGAAAG	99	AGCAUGUGGAAGGCCGAAAG	0
osa-miR396	Os12g29980	3	743	-	(I)	CDS	3	22.1	1754.7	785	0.934	II	ORF	Y	growth regulating factor protein, putative, expressed	PARE	Wu et al., 2009; Li et al., 2010; Zhou et al., 2010	osa-miR396de	LOC_Os12g29980.1|13112.m03051|cDNA	1	2	4.66e-05	0	21	69	3.43e-155	317	0.2177	69	3.43e-155	785	1	88	2.45e-07	21	1859	1	21	774	794	0.42	21	21	74	785	AGCAUGUGGAAGGCCAAUCU	69	AGCAUGUGGAAGGCCAAUCU	0
osa-miR396	Os05g45220									629	0.325	I	3'UTR	N	50S ribosomal protein L20	PARE	Zhou et al., 2010	osa-miR396ab	LOC_Os05g45220.1|13105.m04800|cDNA	1	3	0.00446	1	21	5	0.00435	237	0.0211	8	1.95e-09	691	63	77	0.0005	21	754	1	21	619	638	0.82	21	20	7	629	AGCUGUGGAAGAGAAACACC	3	UGGAUAAUGUGCUCUGUUUA	13.5
osa-miR396	Os12g05000									817	0.247	I	ORF	N	expressed protein	PARE	Zhou et al., 2010	osa-miR396c	LOC_Os12g05000.1|13112.m00496|cDNA	1	4	0.0267	2	21	8	0.000334	649	0.0123	14	2.86e-15	640	176	67	0.0425	21	1138	1	21	808	826	0.71	21	19	17	817	AGCUGUGGAAGACGACAACA	5	UCCUCCCAGAUCUGCUUGAC	13.5
osa-miR397	Os01g44330	4	692	-											laccase precursor protein, putative, expressed	P	Wu et al., 2009	osa-miR397a	LOC_Os01g44330.1|13101.m04596|cDNA	1	2	0.00997	0	21	0	1	5	0	2	3.58e-06	1547	856	88	6.71e-05	21	1689	1	21	681	701	0.4	21	21	0	691	NULL	0	CAGACAACCCAGGUGUUUGG	0
osa-miR397	Os01g62490	1	772	-											laccase precursor protein, putative, expressed	P	Wu et al., 2009	osa-miR397a	LOC_Os01g62490.1|13101.m06696|cDNA	1	0.5	0.00119	0	21	0	1	106	0	31	1.44e-77	1834	1063	102	3.18e-08	21	2213	1	21	761	781	0.34	21	21	0	771	NULL	0	CAGAGACAGAGAUUGCGUCU	20.5
osa-miR397	Os01g63180	4	689	-											laccase-6 precursor, putative, expressed	P	Wu et al., 2009	osa-miR397b	LOC_Os01g63180.1|13101.m06776|cDNA	1	2.5	0.00159	0	20	0	1	111	0	15	1.04e-33	2139	1041	89	2.53e-08	21	2570	1	20	1088	1107	0.42	20	20	0	1098	NULL	0	UUGCCGCAAUGCUAGCUGGC	17.5
osa-miR397	Os01g63200	3	677	-											laccase precursor protein, putative, expressed	P	Wu et al., 2009	osa-miR397a	LOC_Os01g63200.1|13101.m06780|cDNA	1	2	0.00997	0	20	1	0.0253	49	0.0204	7	9.12e-16	1894	1218	91	1.48e-05	21	1928	1	20	666	685	0.35	20	20	1	678	AGUCAAUGUGGAGCUCUUCU	1	CUGAAUAAAGGAUGGGCUUC	0
osa-miR397	Os03g16610	4	792	-											laccase precursor protein, putative, expressed	P	Wu et al., 2009	osa-miR397a	LOC_Os03g16610.1|13103.m01973|cDNA	1	2.5	0.0187	0	20	0	1	72	0	3	5.08e-06	1836	1045	89	4.09e-05	21	2274	2	21	782	801	0.34	20	20	0	791	NULL	0	CGAUCAAUCGUUGACAUUAU	16.5
osa-miR397	Os05g38410	2	758	-											laccase precursor protein, putative, expressed	P	Wu et al., 2009	osa-miR397a	LOC_Os05g38410.1|13105.m04028|cDNA	1	1	0.00251	0	21	0	1	38	0	3	1.7e-06	1107	350	97	5.75e-07	21	1716	1	21	747	767	0.44	21	21	0	757	NULL	0	CCGCAGCCUGGCCAGCGCCG	18
osa-miR397	Os05g38420	2	758	-											laccase precursor protein, putative, expressed	P	Wu et al., 2009	osa-miR397a	LOC_Os05g38420.1|13105.m04029|cDNA	1	1	0.00251	0	21	0	1	222	0	8	2.53e-13	1661	904	97	5.75e-07	21	2175	1	21	747	767	0.34	21	21	0	757	NULL	0	GUGUGUGGUUCAUGCAUUGU	18
osa-miR397	Os11g48060	2	1169	-	(III)	CDS	2	0.3	25.4						laccase-22 precursor, putative, expressed	PARE	Wu et al., 2009; Li et al., 2010	osa-miR397a	LOC_Os11g48060.1|13111.m04803|cDNA	1	1	0.00251	0	21	1	0.125	332	0.003	4	1.19e-05	1944	754	95	1.75e-06	21	2496	1	21	1180	1200	0.47	21	21	5	1191	CACUGAAUGAUGACCUAUUU	1	ACAACCCCAGGACCUCCCCU	15
osa-miR397	Os12g15680	4	758	-											laccase precursor protein, putative, expressed	P	Wu et al., 2009	osa-miR397b	LOC_Os12g15680.1|13112.m01654|cDNA	1	2.5	0.00159	0	20	0	1	771	0	37	1.04e-59	1763	1004	89	2.53e-08	21	2018	1	20	749	768	0.37	20	20	1	759	NULL	0	GCAGGAGACAUCGUUACCGC	17.5
osa-miR399	Os04g33860	3.5	505	-											expressed protein	P	Wu et al., 2009	osa-miR399ac	LOC_Os04g33860.1|13104.m03282|cDNA	1	2.5	0.000345	1	21	12	1.76e-09	406	0.0296	10	7.99e-11	775	266	90	1.63e-07	21	889	2	21	499	519	0.56	20	21	24	509	UCCGUUUGGCAGAAGAUCAA	9	CCAGACUUCUCAUCUUUGUU	0
osa-miR399	Os05g45350	3.5	1121	-											dnaJ domain containing protein, expressed	P	Wu et al., 2009	osa-miR399k	LOC_Os05g45350.2|13105.m04814|cDNA	1	0	2.17e-05	0	21	0	1	613	0	21	2.27e-29	1545	425	106	1.19e-13	21	1598	1	21	1110	1130	0.69	21	21	0	1120	NULL	0	CCAGACCAUGUAAAGUUAAG	21
osa-miR399	Os05g48390	2.5	832	-	(III)	5'-UTR	0	0.04	50.9	915	0.081	III	5'UTR	Y	ubiquitin conjugating enzyme protein, putative, expressed	PARE	Wu et al., 2009; Li et al., 2010; Zhou et al., 2010	osa-miR399efg	LOC_Os05g48390.1|13105.m05146|cDNA	6	2	0.000158	0	19	2	0.276	4621	0.0004	213	0	4322	3362	96	1.22e-10	21	4493	3	21	952	970	0.21	19	19	3	961	UCCUUUGGCAUUUAGCUUAG	2	GCCUGUAUAGCCUGACAGAG	19
osa-miR399	Os08g45000	4	303	-											inorganic phosphate transporter, putative, expressed	P	Wu et al., 2009	osa-miR399d	LOC_Os08g45000.1|13108.m04906|cDNA	1	1.5	0.00309	0	20	0	1	1	0	1	0.000553	1539	1237	100	1.45e-08	21	1827	1	20	292	311	0.16	20	20	0	302	NULL	0	CUCGUGCCGGAGUCCAAGGG	19.5
osa-miR399	Os10g31864	4	4094	-											conserved hypothetical protein	P	Wu et al., 2009	osa-miR399ac	LOC_Os10g31864.1|13110.m02785|cDNA	1	1.5	2.28e-05	1	21	0	1	40	0	1	0.00347	1563	2530	88	6.81e-07	21	11520	1	21	4084	4103	0.35	21	20	0	4093	NULL	0	UCUCGUUGGUGAAACUGGCA	17.5
osa-miR408	Os01g03530	1.5	1390	-											multicopper oxidase domain containing protein, expressed	P	Wu et al., 2009	osa-miR408	LOC_Os01g03530.1|13101.m00303|cDNA	1	1.5	0.000155	0	21	0	1	76	0	3	5.13e-06	2365	804	101	1.58e-07	21	2393	1	21	1551	1571	0.65	21	21	0	1561	NULL	0	UGCCAAAUAAUGAAAGUUAU	16
osa-miR408	Os02g52180				(I)	3'-UTR	4	18.5	279.7						plastocyanin-like domain containing protein, putative, expressed	PARE	Li et al., 2010	osa-miR408	LOC_Os02g52180.1|13102.m05947|cDNA	1	3.5	0.00941	0	20	14	1.15e-22	61	0.2295	11	1.15e-22	937	0	88	0.000316	21	1139	1	20	927	946	0.81	20	20	21	937	AGGCAGUGCAAAGUGAUCGU	11	AGGCAGUGCAAAGUGAUCGU	11.5
osa-miR408	Os03g15340	1	96	-											plastocyanin-like domain containing protein, putative, expressed	V	Wu et al., 2009; Sunkar et al., 2005	osa-miR408	LOC_Os03g15340.1|13103.m01796|cDNA	1	1	4.74e-05	0	20	0	1	136	0	6	3.84e-08	327	232	106	5.73e-09	21	768	2	21	86	105	0.11	20	20	0	95	NULL	0	ACCAAGUACAGCUCCGGGAA	20
osa-miR408	Os04g46130				(I)	3'-UTR	4.5	15.4	1322.4						plastocyanin-like domain containing protein, putative, expressed	PARE	Li et al., 2010	osa-miR408	LOC_Os04g46130.1|13104.m04634|cDNA	1	3.5	0.00941	0	21	62	2.19e-91	336	0.1845	52	2.19e-91	656	0	85	0.00138	21	863	1	21	646	666	0.75	21	21	89	656	AGGCAGUGCUGUUCCUUGUG	52	AGGCAGUGCUGUUCCUUGUG	12
osa-miR408	Os06g11490				(I)	3'-UTR	4	10.1	4246.8						plastocyanin-like domain containing protein, putative, expressed	PARE	Li et al., 2010	osa-miR408	LOC_Os06g11490.1|13106.m01246|cDNA	1	2.5	0.00138	0	21	212	3.1e-272	1653	0.1283	167	3.1e-272	751	0	96	3.61e-06	21	1067	1	21	741	761	0.69	21	21	374	751	AGGCAGUGCUGUUAGGUUGC	167	AGGCAGUGCUGUUAGGUUGC	0
osa-miR408	Os06g15600	1.5	31	-											plastocyanin-like domain containing protein, putative, expressed	P	Wu et al., 2009	osa-miR408	LOC_Os06g15600.1|13106.m01725|cDNA	1	1.5	0.000155	0	20	0	1	30	0	3	3.33e-05	462	398	104	2.2e-08	21	508	1	20	54	73	0.11	20	20	0	64	NULL	0	ACUGUACUGGCUCUCUGAUG	19.5
osa-miR408	Os08g37670				(I)	3'-UTR	3	26.9	60294.5	668	5.603	I	3'UTR	Y	plastocyanin-like domain containing protein, putative, expressed	V	Li et al., 2010; Zhou et al., 2010	osa-miR408	LOC_Os08g37670.1|13108.m03972|cDNA	1	3	0.00374	0	20	3037	0	8799	0.3452	2371	0	668	1	90	0.000111	21	959	1	20	657	676	0.69	20	20	3251	668	GGCAGUGCAUAUGAUUCUUG	2371	GGCAGUGCAUAUGAUUCUUG	12
osa-miR408	Os03g50140									263	1.056	I	ORF	Y	plastocyanin-like domain containing protein, putative, expressed	V	Zhou et al., 2010	osa-miR408	LOC_Os03g50140.1|13103.m05454|cDNA	1	2.5	0.00138	1	21	0	1	53	0	2	0.00159	576	314	96	3.61e-06	21	933	1	20	251	271	0.27	20	21	0	262	NULL	0	ACUUCUUCGUCUGCACCCGC	17.5
osa-miR408	Os01g61160														laccase precursor protein, putative, expressed	P	Jones-Rhoades et al., 2006;	osa-miR408	LOC_Os01g61160.1|13101.m06509|cDNA	1	3.5	0.00941	0	20	0	1	187	0	5	5.05e-08	1862	1633	88	0.000316	21	2033	1	20	219	238	0.11	20	20	0	229	NULL	0	CCCGUUCAUGUCGUAUUCCA	0
osa-miR408	Os03g18640														laccase precursor protein, putative, expressed	P	Jones-Rhoades et al., 2006;	osa-miR408	LOC_Os03g18640.1|13103.m02233|cDNA	1	3.5	0.00941	0	20	0	1	39	0	2	0.00015	2004	1889	86	0.000856	21	2230	1	20	105	124	0.05	20	20	0	115	NULL	0	CACCAUGGCGCCGCCGCUGG	0
osa-miR439	Os01g23940	3.5	117	-											hypothetical protein	P	Wu et al., 2009	osa-miR439a-j	LOC_Os01g23940.1|13101.m02533|cDNA	3	2.5	0.000153	0	21	0	1	2	0	1	0.0015	277	161	90	2.45e-07	21	1353	1	21	106	126	0.08	21	21	0	116	NULL	0	CGGCUUGAUCACCCGUUCAG	0
osa-miR439	Os01g26340	0	579	-											dirigent, putative	P	Wu et al., 2009	osa-miR439a-j	LOC_Os01g26340.1|13101.m02785|cDNA	3	0	3.92e-08	0	21	0	1	6	0	1	0.00941	535	43	108	3.98e-14	21	654	1	21	568	588	0.87	21	21	0	578	NULL	0	UCAGUUAGGCGAAAUCGCAA	21
osa-miR439	Os01g36270	3.5	117	-											hypothetical protein	P	Wu et al., 2009	osa-miR439a-j	LOC_Os01g36270.1|13101.m03672|cDNA	3	2.5	0.000153	0	21	0	1	6	0	1	0.0116	406	290	90	2.45e-07	21	534	1	21	106	126	0.2	21	21	0	116	NULL	0	AAGAUGACCCUUCAAAACUA	0
osa-miR439	Os06g19250	2	590	-											conserved hypothetical protein	P	Wu et al., 2009	osa-miR439a-j	LOC_Os06g19250.1|13106.m02052|cDNA	2	1	1.33e-06	0	21	0	1	14	0	2	0.000211	201	388	99	1.28e-10	21	672	1	21	579	599	0.86	21	21	2	589	NULL	0	GUUCUUCAAGGGGCUCUGCC	0
osa-miR444b.1	Os02g13420				(I)	CDS	7	29.4	495.9						leucine-rich repeat receptor protein kinase EXS precursor, putative	V	Li et al., 2010	osa-miR444ad-2-e	LOC_Os02g13420.1|13102.m01489|cDNA	1	4.5	0.0616	0	20	0	1	89	0	20	2.49e-46	124	1543	75	0.0108	21	1836	1	20	1657	1676	0.9	20	20	0	1667	NULL	0	UGGGACAACCCAGCUCCACU	0
osa-miR444b.2	Os03g54084				(II)	CDS	3.5	0.3	254.3						phytochrome C, putative, expressed	PARE	Li et al., 2010	osa-miR444bc-2	LOC_Os03g54084.1|13103.m05925|cDNA	1	5	0.0982	0	17	11	2.4e-08	3374	0.0033	15	2.77e-14	3743	1555	78	7.67e-06	21	4004	5	21	2182	2198	0.54	17	17	20	2189	AGCAACUGCGCCUAUCUUGG	10	GUGCUGUAUUGUUGUUGUUG	16
osa-miR528	Os01g62600	4	50	-											laccase precursor protein, putative	P	Wu et al., 2009	osa-miR528	LOC_Os01g62600.1|13101.m06707|cDNA	1	3	0.0144	0	20	0	1	3	0	1	0.00185	1288	1239	90	0.000937	21	1644	1	20	39	58	0.02	20	20	0	49	NULL	0	AACACGUCGGUGGAGCUGGU	0
osa-miR528	Os06g06050	3.5	2659	0_1_0(III)	(I)	3’UTR	4.5	1.1	661.2	2659	0.65	I	3'UTR		OsFBL27 - F-box domain and LRR containing protein, expressed	V	Wu et al., 2009; Li et al., 2010; Zhou et al., 2010	osa-miR528	LOC_Os06g06050.1|13106.m00612|cDNA	1	2	0.0025	0	21	27	2.65e-33	2314	0.0117	26	2.65e-33	2659	1	95	0.000106	21	3839	1	21	2648	2668	0.69	21	21	27	2659	GCCUCUUCCAUUCAGCUAGU	26	GCCUCUUCCAUUCAGCUAGU	0
osa-miR528	Os06g11310				(I)	3’UTR	3	10.2	305.2	695	0.162	I	3'UTR		plastocyanin-like domain containing protein, putative, expressed	PARE	Li et al., 2010; Zhou et al., 2010	osa-miR528	LOC_Os06g11310.1|13106.m01224|cDNA	1	4	0.0628	1	22	12	2.67e-20	118	0.1017	12	2.67e-20	695	1	88	0.00209	21	920	1	21	684	705	0.74	21	22	25	695	GCCACCUUCUGGGAGUUCUG	12	GCCACCUUCUGGGAGUUCUG	13
osa-miR528	Os06g37150	3	2009	0_20_0(I)	(I)	3’UTR	7	21.8	406.9	2011	0.487	I	3'UTR		L-ascorbate oxidase precursor, putative, expressed	V	Wu et al., 2009; Li et al., 2010; Zhou et al., 2010	osa-miR528	LOC_Os06g37150.1|13106.m03847|cDNA	1	2	0.0025	0	21	17	5.1e-42	74	0.2297	16	5.1e-42	2011	1	94	0.000167	21	3731	1	21	2000	2020	0.54	21	21	17	2011	GCCCAUUCCAGUUAAAUGCC	16	GCCCAUUCCAGUUAAAUGCC	0
osa-miR528	Os07g38290	2	538	-						538	24.443	I	ORF		plastocyanin-like domain containing protein, putative, expressed	V	Wu et al., 2009; Zhou et al., 2010	osa-miR528	LOC_Os07g38290.1|13107.m03953|cDNA	1	1	0.00034	1	21	0	1	371	0	111	1.49e-235	922	385	98	2.57e-05	21	992	1	21	528	547	0.53	21	20	0	537	NULL	0	UUGGACUUUGGAAUUGUGGG	0
osa-miR528	Os10g24090	3	588	-											glucosyltransferase, putative	P	Wu et al., 2009
osa-miR528	Os08g04310									258	1.462	I	ORF		plastocyanin-like domain containing protein, putative, expressed	V	Zhou et al., 2010	osa-miR528	LOC_Os08g04310.1|13108.m00408|cDNA	1	2	0.0025	0	21	5	0.00205	905	0.0055	17	1.08e-16	755	498	95	0.000106	21	1055	1	21	247	267	0.23	21	21	6	258	GCCUCUUCCAUGGAGUGGGC	5	CCUCGUGCUCUUGUAUGCUC	0
osa-miR535	Os02g09080	4	49	-											expressed protein	P	Wu et al., 2009	osa-miR535	LOC_Os02g09080.1|13102.m00995|cDNA	1	3	0.00237	0	19	0	1	1	0	1	0.000622	1452	1404	91	3.19e-08	21	1626	2	20	39	57	0.02	19	19	0	48	NULL	0	CGCCGUCGCCGUCGCCGCGC	15
osa-miR535	Os03g14880	3.5	1745	-											expressed protein	P	Wu et al., 2009	osa-miR535	LOC_Os03g14880.1|13103.m01738|cDNA	1	3.5	0.00616	0	18	1	0.303	731	0.0014	68	9.19e-129	1319	425	86	1.3e-06	21	2045	4	21	1737	1754	0.85	18	18	2	1744	UCUCGUUGUCAGCUUGUCAU	1	ACAAAUUUGUUCAAUUCUUG	17.5
osa-miR806	Os02g34950									1211	0.771	II	3'UTR		ATP binding protein	PARE	Zhou et al., 2010
osa-miR806	Os02g43370									2269	0.771	II	3'UTR		transposon protein	PARE	Zhou et al., 2010
osa-miR806	Os03g09230									869	0.081	III	3'UTR		LTPL69	PARE	Zhou et al., 2010
osa-miR806	Os12g40560									2005	0.04	III	3'UTR		KH domain containing protein	PARE	Zhou et al., 2010
osa-miR820	Os03g02010	2.5	315	-	(II)	CDS	6	1.2	406.9	315	0.041	III	ORF		DNA methyltransferase protein, putative, expressed	V	Wu et al., 2009; Li et al., 2010; Lu et al., 2008; Zhou et al., 2010	osa-miR820abc	LOC_Os03g02010.3|13103.m00141|cDNA	1	2	0.00034	0	20	16	9.67e-18	1360	0.0118	42	2.38e-61	2045	1731	102	1.36e-09	21	2240	1	20	304	323	0.14	20	20	21	315	ACGAGGCUGCCGCAGGAUGC	16	UAGAACCUGUUGAUUGAUAU	19
osa-miR820	Os12g16350	4	93	-											enoyl-CoA hydratase/isomerase family protein, putative, expressed	P	Wu et al., 2009
osa-miR820c-5	Os11g03310	3	140	-											no apical meristem protein, putative, expressed	P	Wu et al., 2009	osa-miR820abc	LOC_Os11g03310.1|13111.m00270|cDNA	1	2.5	0.00107	0	21	0	1	52	0	2	4.66e-05	800	454	92	1.89e-06	21	5337	1	21	1244	1264	0.23	21	21	0	1254	NULL	0	UACAAUAGCAGACUAUAAGC	15.5
osa-miR827	Os02g43314	3	649	-											expressed protein	P	Wu et al., 2009	osa-miR827	LOC_Os02g43314.1|13102.m04809|cDNA	2	2	0.000719	0	21	0	1	64	0	39	1.06e-100	725	77	87	1.46e-07	21	1053	1	21	638	658	0.61	21	21	0	648	NULL	0	UGCCCGCCAGCACAAAUGAA	14
osa-miR827	Os04g48390				(II)	CDS	2.5	1.6	381.4	345	0.325	II	5'UTR		uncharacterized membrane protein, putative, expressed	V	Li et al., 2010; Lacombe et al., 2008; Zhou et al., 2010	osa-miR827ab	LOC_Os04g48390.1|13104.m04925|cDNA	2	2	0.000569	0	20	15	2.08e-20	910	0.0165	25	1.67e-38	2798	2454	87	4.03e-07	21	2847	2	21	335	354	0.12	20	20	18	345	GUUCAUCUAAUUAGCCCGGA	15	UGUACCAAUAUUAUGAGUUA	0
[truncated: 1 more columns]
