# Supplementary material for: Differentially expressed microRNA cohorts in seed development may contribute to poor grain filling of inferior spikelets in rice
Source: BMC Plant Biol. 2014 Jul 23;14:196. doi: 10.1186/s12870-014-0196-4 (PMC4422267; doi:10.1186/s12870-014-0196-4)
Supplement: Additional file 8 — Novel miRNA targets predicated by psRNATarget. [file s12870-014-0196-4-S8.xlsx]

## Sheet: Sheet1
Additional file 8. Novel miRNA targets predicated by psRNATarget.
miRNA_Acc.	Target_Acc.	Expectation	UPE	miRNA_start	miRNA_end	Target_start	Target_end	miRNA_aligned_fragment	Target_aligned_fragment	Inhibition	Target_Desc.	multiplicity
miRn1	LOC_Os01g24460.1|12001.m08914|cDNA	2	23.631	1	21	197	217	UCUUCGAUAAGAAUGCUGGCA	UGCCAGCGUUCUUAUCAAAGA	Cleavage	histone-like transcription factor and archaeal histone family protein, expressed [PFAM]	1
miRn1	LOC_Os05g35980.2|12005.m64243|cDNA	3	13.589	1	21	1020	1040	UCUUCGAUAAGAAUGCUGGCA	UGCCAGUAUUCUCAUCGAUGA	Translation	expressed protein [PFAM]	1
miRn1	LOC_Os05g35980.1|12005.m07828|cDNA	3	13.125	1	21	1105	1125	UCUUCGAUAAGAAUGCUGGCA	UGCCAGUAUUCUCAUCGAUGA	Translation	expressed protein [PFAM]	1
miRn3	LOC_Os05g40420.2|12005.m27892|cDNA	3	16.794	1	21	9	29	UUGAGACGUAGAGGAUAAGGU	AUCUUGUUUUCUAUGUUUCAA	Cleavage	2,3-bisphosphoglycerate-independent phosphoglycerate mutase, putative, expressed [PFAM]	1
miRn3	LOC_Os03g20490.1|12003.m07457|cDNA	3	10.948	1	20	1151	1170	UUGAGACGUAGAGGAUAAGG	ACUUUUCCUCUUCGUCUCAA	Translation	retrotransposon protein, putative, unclassified, expressed [PFAM]	1
miRn4	LOC_Os06g40410.1|12006.m08577|cDNA	2	20.816	1	20	90	109	UUGGCAACGGACGCGAUGGU	ACCAUCGUGCCCGUUGUCAA	Translation	transposon protein, putative, CACTA, En/Spm sub-class [PFAM]	1
miRn4	LOC_Os12g17120.1|12012.m05669|cDNA	2	24.584	1	20	475	494	UUGGCAACGGACGCGAUGGU	ACCAUUGCAUCUGUUGCCAA	Cleavage	retrotransposon protein, putative, Ty1-copia subclass [PFAM]	1
miRn4	LOC_Os02g55140.1|12002.m10540|cDNA	2.5	23.386	1	20	590	609	UUGGCAACGGACGCGAUGGU	UCCGUCGCGUCAGUUGCCAA	Translation	leucine aminopeptidase 3, chloroplast precursor, putative, expressed [PFAM] 848-1780 PF00883.14 Cytosol aminopeptidase family, catalytic domain;	1
miRn4	LOC_Os03g04250.1|12003.m05956|cDNA	3	19.305	1	20	752	771	UUGGCAACGGACGCGAUGGU	UUCAUCGUGUCCGUUGUCGA	Cleavage	glutathione S-transferase 6, putative, expressed [PFAM]	1
miRn4	LOC_Os02g04480.1|12002.m05797|cDNA	3	17.106	1	20	334	353	UUGGCAACGGACGCGAUGGU	AUUGUCGUGUCCUUUGCCAA	Cleavage	splicing factor 3B subunit 3, putative, expressed [PFAM]	1
miRn4	LOC_Os12g18750.1|12012.m05828|cDNA	3	16.403	1	20	808	827	UUGGCAACGGACGCGAUGGU	AUCAACGCCUCCGUUGCCGA	Cleavage	conserved hypothetical protein [PFAM]	1
miRn5	LOC_Os06g49840.1|12006.m09508|cDNA	1	24.563	1	21	574	594	UUUUGCUCAAGACCGCGCAAC	GCUGCGCGGUCUUGAGCAAAA	Cleavage	MADS-box transcription factor 16, putative, expressed [PFAM] 239-391 PF00319.11 SRF-type transcription factor (DNA-binding and dimerisation domain);	1
miRn5	LOC_Os06g08310.2|12006.m31845|cDNA	2.5	20.719	1	20	3000	3019	UUUUGCUCAAGACCGCGCAA	UUGCGUGGUUUUGAGCGGGA	Cleavage	ATPase 8, plasma membrane-type, putative, expressed [PFAM]	1
miRn5	LOC_Os03g33300.1|12003.m08574|cDNA	3	16.219	1	20	2817	2836	UUUUGCUCAAGACCGCGCAA	UGGCGCGGUCUUGGGCCAAA	Cleavage	retrotransposon protein, putative, unclassified [PFAM]	1
miRn6	LOC_Os11g44900.1|12011.m08323|cDNA	2.5	15.403	1	21	2788	2808	UAAAGGAAGAAGAGAGAGAGU	AUUCUCUCUCUUUUUCCCUUA	Cleavage	retrotransposon protein, putative, unclassified, expressed [PFAM]	1
miRn6	LOC_Os09g15044.1|12009.m60162|cDNA	2	2.56	1	20	36	55	UAAAGGAAGAAGAGAGAGAG	CUCUCUCUUUUCUUUCUUUC	Cleavage	expressed protein [PFAM]	1
miRn6	LOC_Os12g41124.1|12012.m73925|cDNA	2	10.667	1	20	2394	2413	UAAAGGAAGAAGAGAGAGAG	CUUUUUCUCUUCUUCCUUUU	Cleavage	expressed protein [PFAM]	1
miRn6	LOC_Os03g30260.1|12003.m08288|cDNA	2	3.194	1	20	294	313	UAAAGGAAGAAGAGAGAGAG	CUCUCUCUUUUCUUUCUUUC	Cleavage	COBRA-like protein 4 precursor, putative, expressed [PFAM]	1
miRn6	LOC_Os12g31830.1|12012.m06991|cDNA	2	14.973	1	20	1003	1022	UAAAGGAAGAAGAGAGAGAG	UUCUCUUUCUUUUUUCUUUA	Cleavage	nitrilase homolog 1, putative, expressed [PFAM]	1
miRn6	LOC_Os12g06190.1|12012.m04610|cDNA	2	7.219	1	20	1141	1160	UAAAGGAAGAAGAGAGAGAG	CUCUCUCUUUUUUUUCUUUG	Cleavage	expressed protein [PFAM]	1
miRn6	LOC_Os01g62760.1|12001.m12397|cDNA	2.5	8.969	1	21	1621	1641	UAAAGGAAGAAGAGAGAGAGU	GCUUUCUUUCUUCUUCUUUUU	Cleavage	protein phosphatase 2C, putative, expressed [PFAM]	1
miRn6	LOC_Os07g32510.1|12007.m07514|cDNA	3	12.23	1	21	2023	2043	UAAAGGAAGAAGAGAGAGAGU	AUUUUUUCUCUUCUUUCUUUU	Cleavage	expressed protein [PFAM] 133-306 PF02701.8 Dof domain, zinc finger;	1
miRn6	LOC_Os09g15170.1|12009.m04780|cDNA	1.5	15.571	1	20	222	241	UAAAGGAAGAAGAGAGAGAG	CUCUCUCUCUCCUUCCUUUG	Translation	permease, putative, expressed [PFAM]	1
miRn6	LOC_Os01g03690.1|12001.m07007|cDNA	2.5	4.679	1	21	640	660	UAAAGGAAGAAGAGAGAGAGU	GCUCUCUCUCUUUUUUUUUUC	Cleavage	serine/threonine-protein kinase receptor precursor, putative, expressed [PFAM]	1
miRn6	LOC_Os04g33140.1|12004.m08409|cDNA	3	2.613	1	20	35	54	UAAAGGAAGAAGAGAGAGAG	UUCUCUCUCUUCUUCCUUCC	Cleavage	hypothetical protein [PFAM]	1
miRn6	LOC_Os08g28890.1|12008.m06894|cDNA	3	13.689	1	21	1427	1447	UAAAGGAAGAAGAGAGAGAGU	AUUUUCUCUCUUUUUUUUUUG	Cleavage	ATP binding protein, putative, expressed [PFAM]	1
miRn6	LOC_Os06g08340.1|12006.m05555|cDNA	2.5	5.594	1	20	714	733	UAAAGGAAGAAGAGAGAGAG	CUCUCUCUUUUUUUUCUUUC	Cleavage	ethylene response factor 1, putative, expressed [PFAM]	1
miRn6	LOC_Os10g05680.1|12010.m03971|cDNA	2.5	7.61	1	20	653	672	UAAAGGAAGAAGAGAGAGAG	UUCUCUUUCUUCUUUCUUUC	Cleavage	expressed protein [PFAM]	1
miRn6	LOC_Os03g55990.2|12003.m35430|cDNA	2.5	7.859	1	20	763	782	UAAAGGAAGAAGAGAGAGAG	UUCUCUUUCUUCUUUCUUUC	Cleavage	homeobox domain containing protein, expressed [PFAM]	1
miRn6	LOC_Os08g02490.1|12008.m04393|cDNA	2	3.634	1	20	138	157	UAAAGGAAGAAGAGAGAGAG	CUCUCUCUCCUCUUCCUUUU	Translation	DNA-binding protein, putative, expressed [PFAM] 1027-1305 PF03479.8 Domain of unknown function (DUF296);	1
miRn6	LOC_Os03g55990.1|12003.m10509|cDNA	2.5	7.859	1	20	763	782	UAAAGGAAGAAGAGAGAGAG	UUCUCUUUCUUCUUUCUUUC	Cleavage	homeobox domain containing protein, expressed [PFAM]	1
miRn6	LOC_Os03g12250.1|12003.m06675|cDNA	2.5	1.845	1	20	2368	2387	UAAAGGAAGAAGAGAGAGAG	UUUUCUUUCUUCUUCCUUUC	Cleavage	atypical receptor-like kinase MARK, putative, expressed [PFAM]	1
miRn6	LOC_Os04g48070.2|12004.m35187|cDNA	2.5	12.82	1	20	2799	2818	UAAAGGAAGAAGAGAGAGAG	CUUUCUUUCUUUUUCCUUUU	Cleavage	homeobox protein OCL1, putative, expressed [PFAM] 446-616 PF00046.22 Homeobox domain;	1
miRn6	LOC_Os04g48070.1|12004.m09747|cDNA	2.5	12.82	1	20	2820	2839	UAAAGGAAGAAGAGAGAGAG	CUUUCUUUCUUUUUCCUUUU	Cleavage	homeobox protein OCL1, putative, expressed [PFAM] 446-616 PF00046.22 Homeobox domain;	1
miRn6	LOC_Os05g41550.5|12005.m27620|cDNA	2.5	5.229	1	20	5458	5477	UAAAGGAAGAAGAGAGAGAG	CUCUCUCUUUUUUUUCUUUC	Cleavage	expressed protein [PFAM]	1
miRn7	LOC_Os02g17760.1|12002.m07020|cDNA	0.5	19.356	1	23	2813	2835	UGGAUACUGGUAGAGGCGCCGCU	AGCGGCGCCUCUACCGGUAUCCA	Cleavage	cytochrome P450 71D8, putative, expressed [PFAM]	1
miRn7	LOC_Os07g02120.1|12007.m04686|cDNA	3	21.438	1	20	1017	1036	UGGAUACUGGUAGAGGCGCC	GGUGCUUCUGCCGGUGUUCA	Cleavage	disulfide oxidoreductase/ monooxygenase/ oxidoreductase, putative, expressed [PFAM]	1
miRn8	LOC_Os09g29120.1|12009.m06063|cDNA	3	23.708	1	20	602	621	UCCGACGCGAACUGGAUGAG	UUCAUCCAGCUCGUGUCGGU	Translation	FIP1, putative, expressed [PFAM]	1
miRn8	LOC_Os02g47200.1|12002.m09755|cDNA	3	20.694	1	23	991	1013	UCCGACGCGAACUGGAUGAGGCC	GACGUCAACCACUUCGCGUCGGA	Cleavage	transposon protein, putative, unclassified, expressed [PFAM] 439-1002 PF01786.10 Alternative oxidase;	1
miRn9	LOC_Os02g02400.2|12002.m77762|cDNA	0	15.12	1	21	1331	1351	UUCUGCUUGUGUAUCGUCGCC	GGCGACGAUACACAAGCAGAA	Cleavage	catalase isozyme A, putative, expressed [PFAM] 126-1259 PF00199.12 Catalase;	1
miRn9	LOC_Os02g02400.3|12002.m33505|cDNA	0	15.12	1	21	1417	1437	UUCUGCUUGUGUAUCGUCGCC	GGCGACGAUACACAAGCAGAA	Cleavage	catalase isozyme A, putative, expressed [PFAM] 126-899 PF00199.12 Catalase;	1
miRn9	LOC_Os02g02400.1|12002.m05589|cDNA	0	15.12	1	21	1331	1351	UUCUGCUUGUGUAUCGUCGCC	GGCGACGAUACACAAGCAGAA	Cleavage	catalase isozyme A, putative, expressed [PFAM] 126-1259 PF00199.12 Catalase;	1
miRn9	LOC_Os02g02400.4|12002.m77750|cDNA	0	15.12	1	21	1399	1419	UUCUGCUUGUGUAUCGUCGCC	GGCGACGAUACACAAGCAGAA	Cleavage	catalase isozyme A, putative, expressed [PFAM]	1
miRn9	LOC_Os10g34050.1|12010.m06235|cDNA	2.5	16.844	1	21	1761	1781	UUCUGCUUGUGUAUCGUCGCC	GACGACGAUGGACAAGCAGAA	Translation	hypothetical protein [PFAM]	1
miRn9	LOC_Os12g40360.1|12012.m07820|cDNA	2.5	19.601	1	21	1337	1357	UUCUGCUUGUGUAUCGUCGCC	GAUGACGUUACACAAGCAGAA	Cleavage	F-box domain containing protein, expressed [PFAM]	1
miRn9	LOC_Os12g40320.1|12012.m07816|cDNA	2.5	21.044	1	21	1308	1328	UUCUGCUUGUGUAUCGUCGCC	GAUGACGUUACACAAGCAGAA	Cleavage	F-box domain containing protein, expressed [PFAM]	1
miRn9	LOC_Os12g40350.1|12012.m07819|cDNA	2.5	19.828	1	21	1237	1257	UUCUGCUUGUGUAUCGUCGCC	GAUGACGUUACACAAGCAGAA	Cleavage	hypothetical protein [PFAM]	1
miRn9	LOC_Os01g34680.1|12001.m09772|cDNA	3	23.943	1	21	193	213	UUCUGCUUGUGUAUCGUCGCC	GGCCGCGAUACAUGGGCAGAA	Cleavage	conserved hypothetical protein [PFAM]	1
miRn9	LOC_Os04g14654.1|12004.m06703|cDNA	2.5	11.17	1	20	1394	1413	UUCUGCUUGUGUAUCGUCGC	GAGAUGAUACAUAAGCAGGA	Cleavage	vacuolar protein-sorting protein 33, putative, expressed [PFAM]	1
miRn9	LOC_Os04g14654.2|12004.m35255|cDNA	2.5	11.17	1	20	1404	1423	UUCUGCUUGUGUAUCGUCGC	GAGAUGAUACAUAAGCAGGA	Cleavage	vacuolar protein-sorting protein 33, putative, expressed [PFAM]	1
miRn9	LOC_Os04g45140.1|12004.m09468|cDNA	2.5	19.66	1	20	1066	1085	UUCUGCUUGUGUAUCGUCGC	GCGAGGAUAUACGAGCAGGA	Cleavage	lipopolysaccharide-modifying protein, putative, expressed [PFAM] 514-1695 PF05686.5 Arabidopsis thaliana protein of unknown function (DUF821);	1
miRn9	LOC_Os03g45760.1|12003.m09601|cDNA	3	22.655	1	21	59	79	UUCUGCUUGUGUAUCGUCGCC	GGCGGCGAAACCCAAGCAGAG	Translation	expressed protein [PFAM]	1
miRn10	LOC_Os03g19560.2|12003.m78858|cDNA	3	11.621	1	21	1697	1717	AAGUGUGUAAUGUUGAACGGA	UCAGUUCAACAAUGCACAUUU	Translation	psbB mRNA maturation factor Mbb1, chloroplast precursor, putative, expressed [PFAM]	1
miRn10	LOC_Os03g19560.1|12003.m07372|cDNA	3	11.621	1	21	1943	1963	AAGUGUGUAAUGUUGAACGGA	UCAGUUCAACAAUGCACAUUU	Translation	psbB mRNA maturation factor Mbb1, chloroplast precursor, putative, expressed [PFAM]	1
miRn10	LOC_Os03g19560.3|12003.m35182|cDNA	3	11.621	1	21	2665	2685	AAGUGUGUAAUGUUGAACGGA	UCAGUUCAACAAUGCACAUUU	Translation	psbB mRNA maturation factor Mbb1, chloroplast precursor, putative, expressed [PFAM]	1
miRn10	LOC_Os11g46970.1|12011.m08477|cDNA	3	6.998	1	21	579	599	AAGUGUGUAAUGUUGAACGGA	UCUAUUCAACAAUACACAUUU	Translation	receptor-like protein kinase precursor, putative, expressed [PFAM]	1
miRn10	LOC_Os09g34200.1|12009.m06469|cDNA	3	15.794	1	20	569	588	AAGUGUGUAAUGUUGAACGG	GCGUUCAAGUUUACACACUU	Translation	F-box domain containing protein [PFAM]	1
miRn11	LOC_Os12g14550.1|12012.m05423|cDNA	2.5	14.349	1	23	316	338	UGGUGAGCCACUGGGAUGAGGAU	AGUCUCAUUCUGGUGGCUCGCUA	Cleavage	hypothetical protein [PFAM]	1
miRn11	LOC_Os12g07450.3|12012.m073779|cDNA	2.5	18.345	1	24	1593	1616	UGGUGAGCCACUGGGAUGAGGAUG	CGACAUCCUUCCAGUGGCUCACCA	Cleavage	nucleotide binding protein, putative, expressed [PFAM]	1
miRn11	LOC_Os12g07450.2|12012.m26851|cDNA	2.5	18.345	1	24	1593	1616	UGGUGAGCCACUGGGAUGAGGAUG	CGACAUCCUUCCAGUGGCUCACCA	Cleavage	nucleotide binding protein, putative, expressed [PFAM]	1
miRn11	LOC_Os12g07450.1|12012.m04734|cDNA	2.5	18.345	1	24	1593	1616	UGGUGAGCCACUGGGAUGAGGAUG	CGACAUCCUUCCAGUGGCUCACCA	Cleavage	nucleotide binding protein, putative, expressed [PFAM]	1
miRn12	LOC_Os01g73840.1|12001.m13411|cDNA	2	10.682	1	22	1045	1066	UUUGAGAUCUGGUGAGAAUGUA	UACAUUCUCACCAAAUUUUAAA	Translation	expressed protein [PFAM]	1
miRn12	LOC_Os03g01216.1|12003.m05672|cDNA	2	18.879	1	20	314	333	UUUGAGAUCUGGUGAGAAUG	AAUUCUCACCAGAUUUCAAG	Cleavage	phosphatidylserine decarboxylase, putative, expressed [PFAM]	1
miRn12	LOC_Os01g62290.2|12001.m150772|cDNA	2.5	15.901	1	21	49	69	UUUGAGAUCUGGUGAGAAUGU	ACAAUCUCAUCAGAUCUCGAG	Cleavage	heat shock cognate 70 kDa protein, putative, expressed [PFAM] 164-1888 PF00012.13 Hsp70 protein;	1
miRn12	LOC_Os01g62290.1|12001.m12351|cDNA	2.5	15.901	1	21	49	69	UUUGAGAUCUGGUGAGAAUGU	ACAAUCUCAUCAGAUCUCGAG	Cleavage	heat shock cognate 70 kDa protein, putative, expressed [PFAM] 164-1990 PF00012.13 Hsp70 protein;	1
miRn12	LOC_Os03g13000.2|12003.m101257|cDNA	3	13.211	1	22	1226	1247	UUUGAGAUCUGGUGAGAAUGUA	UGCAUUCUCACUCUAUCUUAAA	Translation	GTP-binding protein, putative, expressed [PFAM]	1
miRn13	LOC_Os09g36120.1|12009.m21955|cDNA	3	17.84	1	23	391	413	AAGGGGCGCUUACUGAGAGUUCU	ACGACUUGCAGUAUGCGUCCCUU	Translation	expressed protein [PFAM]	1
miRn13	LOC_Os08g22200.1|12008.m06250|cDNA	3	16.214	1	22	433	454	AAGGGGCGCUUACUGAGAGUUC	GCACCUUCAGAAAGUGCCCCUU	Cleavage	expressed protein [PFAM]	1
