# Supplementary material for: Differentially expressed microRNA cohorts in seed development may contribute to poor grain filling of inferior spikelets in rice
Source: BMC Plant Biol. 2014 Jul 23;14:196. doi: 10.1186/s12870-014-0196-4 (PMC4422267; doi:10.1186/s12870-014-0196-4)
Supplement: Additional file 11 — Cluster of the known miRNAs (higher than 10 TPM) in inferior spikelets. [file s12870-014-0196-4-S11.xlsx]

## Sheet: Sheet1
Additional file 11. Cluster of the known miRNAs (higher than 10 TPM) in inferior spikelets.
Cluster	miRNA	Normalized expression (TPM)						Log2 normalized expression
		10DAFI	15DAFI	21DAFI	27DAFI	35DAFI		10DAFI	15DAFI	21DAFI	27DAFI	35DAFI
I1	osa-miR169a	35.94	58.6	18.32	26.38	13.31		5.16752	5.87283	4.19535	4.72137	3.73444
	osa-miR2094-3p	13.5	11.17	5.2	3.5	0.94		3.75489	3.48156	2.37851	1.80735	-0.0892673
	osa-miR2101-3p	24.08	21.24	15.85	6.72	4.7		4.58976	4.40871	3.98641	2.74846	2.23266
I2	osa-miR319a	4.82	1.36	5.64	5.71	1.3		2.26903	0.443607	2.49569	2.51349	0.378512
	osa-miR319b	5.5	1.54	5.71	6.21	1.3		2.45943	0.62293	2.51349	2.63459	0.378512
	osa-miR166g	504.04	271.09	406.29	376.95	340.7		8.97739	8.08263	8.66637	8.55823	8.41236
	osa-miR166h	492	260.6	358.05	302.55	254.42		8.94251	8.02569	8.48402	8.24103	7.99107
	osa-miR390	45.92	23.88	29.54	35.81	23.29		5.52105	4.57773	4.8846	5.16229	4.54164
I3	osa-miR1425	6.36	3.67	14.77	4.41	2.24		2.66903	1.87578	3.8846	2.14078	1.1635
	osa-miR166k	645.91	628.69	842.19	598.78	390.16		9.33519	9.29621	9.718	9.22588	8.60792
	osa-miR166l	664.14	648.73	858.98	611.94	396.09		9.37534	9.34148	9.74648	9.25725	8.62968
	osa-miR444a.1	31.64	30.97	43.74	29.6	10.49		4.98368	4.9528	5.45088	4.88753	3.39094
	osa-miR444d.1	31.38	30.88	43.74	29.49	10.49		4.97177	4.9486	5.45088	4.88215	3.39094
	osa-miR444a.2	32.42	31.48	44	30.16	11.06		5.01881	4.97636	5.45943	4.91456	3.46728
	osa-miR444d.2	31.73	30.97	43.74	29.54	10.27		4.98778	4.9528	5.45088	4.8846	3.36036
	osa-miR444e	32.42	31.05	43.81	30	10.49		5.01881	4.95652	5.45319	4.90689	3.39094
I4	osa-miR159a.1	642.64	244.57	268.79	216.92	680.53		9.32787	7.9341	8.07034	7.76102	9.41052
	osa-miR159b	642.64	244.57	268.79	216.92	680.46		9.32787	7.9341	8.07034	7.76102	9.41037
I5	osa-miR162b	16.77	9.38	13.44	6.67	11.5		4.06781	3.22959	3.74846	2.73769	3.52356
	osa-miR164a	349.18	220.17	446.74	208.5	408.03		8.44783	7.78247	8.80329	7.7039	8.67253
	osa-miR164b	349.09	220.17	446.74	208.5	408.03		8.44745	7.78247	8.80329	7.7039	8.67253
	osa-miR164f	349.09	220.17	446.86	208.5	408.17		8.44745	7.78247	8.80368	7.7039	8.67303
	osa-miR396a	4.9	3.75	5.64	2.03	6.07		2.29278	1.90689	2.49569	1.02148	2.6017
	osa-miR396b	4.9	3.75	5.64	2.03	6.07		2.29278	1.90689	2.49569	1.02148	2.6017
I6	osa-miR166i	10.49	3.58	5.26	15.82	34.79		3.39094	1.83996	2.39506	3.98368	5.1206
	osa-miR166j	10.49	3.58	5.26	15.82	34.79		3.39094	1.83996	2.39506	3.98368	5.1206
	osa-miR528	2891.29	878.37	1359.48	9663.25	7101.57		11.4975	9.77868	10.4088	13.2383	12.7939
	osa-miR815b	11.26	6.4	5.71	10.56	12.95		3.49314	2.67807	2.51349	3.40054	3.69488
	osa-miR815c	9.8	5.97	4.69	9.04	10.85		3.29278	2.57773	2.22959	3.17632	3.43962
	osa-miR818d	13.07	9.98	5.01	14.29	12.95		3.70819	3.31904	2.32481	3.83693	3.69488
I7	osa-miR1318	247.2	163.78	303.47	247.65	278.86		7.94954	7.35562	8.24541	7.95216	8.1234
	osa-miR1432	247.2	163.78	303.47	247.65	278.86		7.94954	7.35562	8.24541	7.95216	8.1234
	osa-miR166m	26.4	13.22	29.54	26.1	24.52		4.72247	3.72465	4.8846	4.70598	4.61589
	osa-miR166b	4201.69	3268.75	5290.65	5741.12	4934.08		12.0368	11.6745	12.3692	12.4871	12.2686
	osa-miR166a	4206.59	3273.27	5295.78	5746.94	4940.15		12.0384	11.6765	12.3706	12.4886	12.2703
	osa-miR166d	4206.59	3273.27	5295.78	5747.05	4940.15		12.0384	11.6765	12.3706	12.4886	12.2703
	osa-miR166f	4206.59	3273.18	5295.53	5746.83	4940.08		12.0384	11.6765	12.3706	12.4886	12.2703
	osa-miR166c	4234.71	3290.5	5337.11	5752.65	4957.51		12.048	11.6841	12.3818	12.49	12.2754
	osa-miR166n	4241.58	3297.58	5342.25	5762.87	4964.16		12.0504	11.6872	12.3832	12.4926	12.2773
	osa-miR1851	6.02	3.75	9.76	9.49	10.12		2.58976	1.90689	3.28688	3.24641	3.33914
I8	osa-miR164d	9.11	7.25	22.95	15.36	26.4		3.18745	2.85798	4.52042	3.94111	4.72247
	osa-miR167b	593.29	344.8	1255.58	965.56	1756.86		9.21259	8.42962	10.2941	9.91522	10.7788
	osa-miR167a	594.32	345.56	1256.53	966.18	1758.67		9.2151	8.43279	10.2952	9.91615	10.7803
	osa-miR167c	594.32	345.56	1256.53	966.18	1758.67		9.2151	8.43279	10.2952	9.91615	10.7803
	osa-miR167e	75.58	63.38	155.5	85.58	147.32		6.23993	5.98596	7.28077	6.4192	7.20281
	osa-miR167i	75.32	63.3	154.24	84.79	146.74		6.23496	5.98413	7.26903	6.40582	7.19712
	osa-miR156k	7.82	12.28	51.48	28.13	52.65		2.96717	3.61824	5.68594	4.81404	5.71836
	osa-miR156a	6654.38	10807	30149.3	21090	39860.7		12.7001	13.3997	14.8798	14.3643	15.2827
	osa-miR156b	6657.56	10813.8	30165.8	21103.4	39887.5		12.7008	13.4006	14.8806	14.3652	15.2836
	osa-miR156c	6657.3	10812.3	30161.9	21101.6	39884.3		12.7007	13.4004	14.8804	14.3651	15.2835
	osa-miR156e	6654.38	10807	30149.3	21090	39860.7		12.7001	13.3997	14.8798	14.3643	15.2827
	osa-miR156g	6657.3	10812.2	30161.9	21101.6	39884.3		12.7007	13.4004	14.8804	14.3651	15.2835
	osa-miR156i	6654.38	10807	30149.3	21090	39860.7		12.7001	13.3997	14.8798	14.3643	15.2827
	osa-miR156d	10605.3	14570	36302.2	27070.2	55266.1		13.3725	13.8307	15.1478	14.7244	15.7541
	osa-miR156f	10598.5	14565.8	36296.4	27067.8	55261.1		13.3716	13.8303	15.1475	14.7243	15.754
	osa-miR156h	10598.9	14566.2	36297.4	27069	55265.3		13.3716	13.8303	15.1476	14.7244	15.7541
	osa-miR156j	10598.9	14566.2	36297.4	27069	55265.3		13.3716	13.8303	15.1476	14.7244	15.7541
	osa-miR1861g	0.17	0.34	5.52	1.19	10.99		-2.55639	-1.55639	2.46467	0.250962	3.45812
	osa-miR1861e	0.17	0.34	5.52	1.19	11.64		-2.55639	-1.55639	2.46467	0.250962	3.54102
	osa-miR1861k	0.17	0.34	5.52	1.19	11.64		-2.55639	-1.55639	2.46467	0.250962	3.54102
	osa-miR1861m	0.17	0.34	5.52	1.19	11.64		-2.55639	-1.55639	2.46467	0.250962	3.54102
	osa-miR162a	46.09	41.37	60.41	47.06	77.24		5.52638	5.37051	5.91672	5.55643	6.27128
	osa-miR1850.1	80.31	80.19	179.15	82.93	301.36		6.32751	6.32535	7.48502	6.37382	8.23534
	osa-miR396d	74.03	62.02	108.53	58.3	135.24		6.21004	5.95466	6.76195	5.86542	7.07938
	osa-miR396e	74.03	62.02	108.53	58.3	135.24		6.21004	5.95466	6.76195	5.86542	7.07938
	osa-miR396f	74.03	62.02	108.59	58.35	135.38		6.21004	5.95466	6.76275	5.86666	7.08087
	osa-miR444b.1	7.91	3.5	9.83	8.08	18.44		2.98368	1.80735	3.29719	3.01436	4.20477
	osa-miR444c.1	7.91	3.5	9.83	8.08	18.44		2.98368	1.80735	3.29719	3.01436	4.20477
	osa-miR444b.2	190.63	129.58	254.59	224.43	493.58		7.57463	7.0177	7.99203	7.81012	8.94714
	osa-miR444c.2	191.23	129.66	254.78	224.6	495.61		7.57916	7.01859	7.99311	7.81121	8.95306
I9	osa-miR1880	5.16	9.04	23.71	18.7	13.09		2.36737	3.17632	4.56742	4.22497	3.71039
	osa-miR1881	1.38	3.75	12.3	19.21	8.61		0.464668	1.90689	3.62059	4.26379	3.10601
I10	osa-miR156l	1.2	2.99	9.13	10.96	40.35		0.263034	1.58015	3.19062	3.45418	5.3345
	osa-miR1861b	1.46	2.73	7.48	13.33	58.94		0.545968	1.4489	2.90304	3.7366	5.88117
	osa-miR1861f	1.46	2.73	7.54	13.33	58.94		0.545968	1.4489	2.91456	3.7366	5.88117
	osa-miR1861i	1.46	2.73	7.54	13.33	59.09		0.545968	1.4489	2.91456	3.7366	5.88484
	osa-miR1861l	1.46	2.73	7.54	13.33	59.09		0.545968	1.4489	2.91456	3.7366	5.88484
	osa-miR1873	2.92	4.35	9.19	14.97	36.52		1.54597	2.12102	3.20006	3.904	5.19061
	osa-miR1884b	2.15	4.01	9.13	16.04	44.4		1.10434	2.0036	3.19062	4.0036	5.47249
	osa-miR169b	0.34	0.77	2.28	3.22	18.44		-1.55639	-0.37707	1.18903	1.68706	4.20477
	osa-miR169c	0.34	0.77	2.28	3.16	18.3		-1.55639	-0.37707	1.18903	1.65992	4.19377
	osa-miR393b	1.29	2.13	3.3	4.41	11.43		0.367371	1.09085	1.72247	2.14078	3.51475
	osa-miR439d	10.32	14.08	19.65	37.11	83.67		3.36737	3.81558	4.29646	5.21374	6.38664
	osa-miR439g	10.32	14.08	19.65	37.17	83.82		3.36737	3.81558	4.29646	5.21607	6.38922
	osa-miR439a	21.58	22.69	30.11	46.83	108.48		4.43162	4.50399	4.91217	5.54936	6.76129
	osa-miR439c	21.58	22.69	30.11	46.83	108.48		4.43162	4.50399	4.91217	5.54936	6.76129
	osa-miR439e	21.58	22.69	30.11	46.83	108.48		4.43162	4.50399	4.91217	5.54936	6.76129
	osa-miR439f	21.58	22.69	30.11	46.83	108.48		4.43162	4.50399	4.91217	5.54936	6.76129
	osa-miR439h	21.58	22.69	30.11	46.83	108.48		4.43162	4.50399	4.91217	5.54936	6.76129
	osa-miR439i	21.67	23.12	30.37	48.81	109.93		4.43763	4.53107	4.92457	5.6091	6.78044
	osa-miR167g	1022	457.65	1482.52	2835.45	8807.81		9.99718	8.8381	10.5338	11.4694	13.1046
	osa-miR167d	1018.91	456.46	1479.04	2824.1	8783.07		9.99281	8.83435	10.5304	11.4636	13.1005
	osa-miR167f	1018.65	456.37	1479.55	2823.53	8781.19		9.99244	8.83406	10.5309	11.4633	13.1002
	osa-miR167h	1018.65	456.37	1478.91	2823.48	8781.05		9.99244	8.83406	10.5303	11.4633	13.1002
	osa-miR167j	1018.82	456.46	1479.04	2824.1	8782.93		9.99268	8.83435	10.5304	11.4636	13.1005
	osa-miR2090	1.63	1.02	2.6	4.86	17.79		0.704872	0.0285692	1.37851	2.28096	4.15299
	osa-miR1861h	0.52	0.51	1.78	3.16	9.47		-0.943416	-0.971431	0.831877	1.65992	3.24336
	osa-miR1861j	0.52	0.51	1.78	3.16	9.47		-0.943416	-0.971431	0.831877	1.65992	3.24336
	osa-miR1871	2.32	3.33	8.75	22.2	58.36		1.21412	1.73552	3.12928	4.47249	5.86691
	osa-miR159f	0.86	0.43	5.77	20.84	56.19		-0.217591	-1.21759	2.52857	4.38128	5.81224
	osa-miR2055	6.88	5.89	10.84	18.13	25.09		2.78241	2.55827	3.43829	4.18031	4.64904
	osa-miR1856	1.12	1.19	6.97	7.29	25.67		0.163499	0.250962	2.80116	2.86592	4.68201
	osa-miR399d	4.04	2.47	13.31	14.91	53.3		2.01436	1.30451	3.73444	3.89821	5.73606
	osa-miR535	446.17	397.26	1057.28	1089.44	2463.21		8.80145	8.63394	10.0461	10.0894	11.2663
	osa-miR168a-3p	1.63	2.05	1.65	2.94	19.24		0.704872	1.03562	0.722466	1.55582	4.26604
	osa-miR1846d-5p	1.55	2.05	1.9	4.07	13.02		0.632268	1.03562	0.925999	2.02503	3.70266
	osa-miR1864	1.2	1.11	1.2	4.07	9.55		0.263034	0.15056	0.263034	2.02503	3.2555
	osa-miR806e	5.85	7.08	5.52	10.45	13.45		2.54844	2.82375	2.46467	3.38543	3.74953
	osa-miR806f	5.85	7.08	5.52	10.39	13.31		2.54844	2.82375	2.46467	3.37712	3.73444
	osa-miR806a	6.36	7.17	6.28	11.64	14.03		2.66903	2.84197	2.65076	3.54102	3.81044
	osa-miR806c	6.45	7.17	6.4	11.75	14.46		2.6893	2.84197	2.67807	3.55459	3.854
	osa-miR806d	6.45	7.17	6.4	11.75	14.46		2.6893	2.84197	2.67807	3.55459	3.854
	osa-miR806g	6.45	7.17	6.4	11.75	14.46		2.6893	2.84197	2.67807	3.55459	3.854
	osa-miR806h	6.45	7.17	6.4	11.75	14.46		2.6893	2.84197	2.67807	3.55459	3.854
	osa-miR810b.1	1.89	4.27	5.33	4.41	12.87		0.918386	2.09424	2.41414	2.14078	3.68594
	osa-miR1866-5p	0.86	1.45	8.62	64.96	60.17		-0.217591	0.536053	3.10769	6.02148	5.91097
	osa-miR168a	5133.67	6690.27	11040.2	24034.6	30191.8		12.3258	12.7078	13.4305	14.5528	14.8819
	osa-miR1423	1.29	2.13	3.04	11.02	13.67		0.367371	1.09085	1.60407	3.46205	3.77294
	osa-miR1883b	1.29	1.71	2.54	8.36	8.61		0.367371	0.773996	1.34483	3.0635	3.10601
	osa-miR397a	3.35	4.18	9.89	92.53	129.09		1.74416	2.0635	3.30597	6.53185	7.01223
	osa-miR397b	7.74	9.3	17.5	336.22	349.38		2.95233	3.21723	4.12928	8.39326	8.44865
	osa-miR408	0.86	0.68	1.39	13.67	8.75		-0.217591	-0.556393	0.475085	3.77294	3.12928
	osa-miR1870	60.62	159.35	158.55	374.97	278.94		5.92172	7.31606	7.30879	8.55063	8.12381
	osa-miR812n-3p	2.75	13.31	24.22	82.3	53.3		1.45943	3.73444	4.59813	6.36282	5.73606
	osa-miR1875	7.05	9.47	9.13	16.38	15.62		2.81762	3.24336	3.19062	4.03386	3.96532
	osa-miR1868	19.69	46.15	69.04	205.51	168.14		4.29939	5.52826	6.10936	7.68307	7.39352
	osa-miR1863c	0.86	1.71	2.66	5.65	7.16		-0.217591	0.773996	1.41143	2.49825	2.83996
	osa-miR1862d	43.85	92.38	142.19	352.6	374.9		5.45451	6.52951	7.15168	8.46189	8.55036
	osa-miR812g	12.3	48.2	93	448.86	521.06		3.62059	5.59096	6.53916	8.81012	9.02531
	osa-miR812h	13.84	51.86	97.37	476.71	549.99		3.79077	5.69655	6.60541	8.89697	9.10326
	osa-miR812i	13.93	51.78	97.37	476.54	549.92		3.80012	5.69432	6.60541	8.89645	9.10308
	osa-miR812j	19.69	70.89	128.31	685.27	789.37		4.29939	6.14751	7.00349	9.42053	9.62456
	osa-miR1883a	1.29	2.22	3.11	9.09	9.26		0.367371	1.15056	1.63691	3.18428	3.21101
	osa-miR812f	6.88	20.22	31.51	208.56	240.17		2.78241	4.33771	4.97774	7.70432	7.90791
	osa-miR1423-5p.2	14.7	28.15	42.09	144.78	121.71		3.87774	4.81506	5.39541	7.17772	6.9273
	osa-miR1423b	14.62	28.06	42.03	143.93	121.57		3.86987	4.81044	5.39335	7.16922	6.92564
	osa-miR1862e	35.68	60.39	75.76	200.7	174.58		5.15704	5.91624	6.24336	7.6489	7.44774
	osa-miR820b	151.25	287.73	510	1657.49	1563.55		7.24079	8.16857	8.99435	10.6948	10.6106
	osa-miR820a	151.25	287.39	510	1657.32	1563.26		7.24079	8.16687	8.99435	10.6946	10.6103
	osa-miR820c	151.25	287.39	510	1657.32	1563.26		7.24079	8.16687	8.99435	10.6946	10.6103
	osa-miR1858a	0.01	0.6	7.54	5.48	51.42		-6.64386	-0.736966	2.91456	2.45418	5.68426
	osa-miR1866-3p	0.34	4.09	13	11.41	27.26		-1.55639	2.0321	3.70044	3.51223	4.76871
	osa-miR1854-5p	0.01	1.45	8.43	19.32	29.51		-6.64386	0.536053	3.07553	4.27202	4.88313
	osa-miR1874-3p	4.73	24.91	53.95	79.2	79.99		2.24184	4.63865	5.75355	6.30743	6.32175
	osa-miR1879	1.81	6.06	10.33	20.96	32.91		0.85599	2.59932	3.36877	4.38957	5.04045
	osa-miR1867	19.86	60.57	68.27	120.94	169.66		4.31179	5.92053	6.09318	6.91815	7.4065
	osa-miR2862	0.69	4.01	5.39	15.31	27.41		-0.535332	2.0036	2.43029	3.9364	4.77663
	osa-miR164e	14.27	51.01	1092.46	2438.85	8739.03		3.83491	5.67271	10.0934	11.252	13.0933
	osa-miR1859	3.01	6.57	41.21	103.94	159.32		1.58976	2.71589	5.36492	6.69961	7.31578
	osa-miR1862b	20.98	32.42	63.96	88.86	115.57		4.39094	5.01881	5.9991	6.47346	6.85262
	osa-miR1862a	21.24	33.52	67.32	96.14	121.14		4.40871	5.06695	6.07296	6.58706	6.92053
	osa-miR1862c	21.32	33.35	67.45	96.6	121.42		4.41414	5.05961	6.07575	6.59395	6.92386
	osa-miR1877	0.17	1.28	13.95	92.25	75.79		-2.55639	0.356144	3.80219	6.52748	6.24394
	osa-miR2873b	1.55	4.78	11.09	21.01	23.29		0.632268	2.25701	3.47119	4.393	4.54164
	osa-miR1858b	0.26	1.28	12.74	9.55	58.51		-1.94342	0.356144	3.67129	3.2555	5.87061
	osa-miR1860-3p	1.38	2.64	7.67	6.1	13.23		0.464668	1.40054	2.93923	2.60881	3.72574
	osa-miR1863	3.96	8.7	17.94	18.53	37.39		1.9855	3.12102	4.16511	4.21179	5.22458
	osa-miR1861d	0.26	0.6	2.54	2.49	4.12		-1.94342	-0.736966	1.34483	1.31615	2.04264
	osa-miR827a	0.43	2.39	20.79	17.57	31.24		-1.21759	1.25701	4.37782	4.13504	4.96532
	osa-miR827b	0.52	2.47	21.24	18.02	31.53		-0.943416	1.30451	4.40871	4.17153	4.97865
